# Supplementary material for: A viral protein disrupts rice cell wall integrity and modulates interactions with viruses and insects
Source: Stress Biol. 2026 Feb 19;6(1):17. doi: 10.1007/s44154-026-00287-4 (PMC12921124; doi:10.1007/s44154-026-00287-4)
Supplement: Supplementary file 2 — Supplementary Material 2. [file 44154_2026_287_MOESM2_ESM.xlsx]

## Sheet: diff_gene
Table S1. Differentially expressed genes.
Gene_ID	BaseMean	log2FoldChange	lfcSE	stat	pvalue	padj	WT. Rep1	WT. Rep2	WT. Rep3	p2 OE. Rep1	p2 OE. Rep2	p2 OE. Rep3	regulation
LOC_Os11g09590	1570.49	9.39827	0.443229	21.2041	8.75177e-100	2.50213e-95	4.58361	3.62819	5.79942	3503.01	3126.61	2779.29237026529 OsFBX404 - F-box domain containing protein- expressed	up
LOC_Os10g22630	10269.3	13.5245	0.648318	20.8609	1.21406e-96	1.7355e-92	1.52787	1.8141	1.93314	20651.2	17971.1	22988.1059160117 expressed protein	up
LOC_Os11g09830	453.53	-7.10292	0.462955	-15.3426	3.97092e-53	3.78428e-49	813.59	822.692	1065.16	3.1991	8.20363	8.33549554064139 expressed protein	down
LOC_Os10g20480	3177.65	-14.9494	1.22176	-12.236	1.9964e-34	1.42693e-30	5248.23	7209.22	6608.44	0	0	0 transposon protein- putative- CACTA- En/Spm sub-class- expressed	down
LOC_Os03g02470	2335.01	14.8246	1.21798	12.1715	4.40985e-34	2.52155e-30	0	0	0	3949.82	5218.54	4841.73212403541 expressed protein	up
LOC_Os03g18779	1547.5	14.2312	1.21118	11.7499	7.07423e-32	3.37087e-28	0	0	0	3067.93	3427.07	2790.0094359604 expressed protein	up
LOC_Os11g09979	1751.86	-12.2361	1.05261	-11.6245	3.093e-31	1.26327e-27	3634.8	3638.17	3236.08	2.13273	0	0 expressed protein	down
LOC_Os04g18770	171.969	6.08375	0.527893	11.5246	9.91851e-31	3.54463e-27	3.05574	5.44229	6.76599	236.733	370.189	409.630066568663 retrotransposon protein- putative- unclassified- expressed	up
LOC_Os11g09460	238.967	-3.95584	0.350299	-11.2928	1.42477e-29	4.52602e-26	480.515	470.758	395.327	19.1946	28.7127	39.295907548738 expressed protein	down
LOC_Os10g16440	1190.89	-13.5336	1.20403	-11.2403	2.58643e-29	7.39461e-26	2495.01	2280.32	2370.03	0	0	0 CUE domain containing protein- expressed	down
LOC_Os11g11770	306.658	-4.51904	0.425949	-10.6093	2.69662e-26	7.00876e-23	587.466	789.132	386.628	24.5264	30.7636	21.4341313902207 disease resistance protein RPM1- putative- expressed	down
LOC_Os11g35300	259.779	7.10691	0.672467	10.5684	4.17478e-26	9.94641e-23	5.34754	0	5.79942	376.427	557.847	613.25431477576 expressed protein	up
LOC_Os07g37385	1042.26	10.1575	0.966886	10.5054	8.15948e-26	1.79446e-22	0	0.907048	4.83285	1997.3	1000.84	3249.65247577291 LTPL109 - Protease inhibitor/seed storage/LTP family protein precursor- expressed	up
LOC_Os11g11920	786.434	-12.935	1.23237	-10.496	9.00903e-26	1.83977e-22	1909.84	1268.05	1540.71	0	0	0 resistance protein- putative- expressed	down
LOC_Os04g33820	98.5921	4.04384	0.399108	10.1322	3.97599e-24	7.57824e-21	12.9869	9.07048	11.5988	193.012	144.589	220.29523928838 OsFBX132 - F-box domain containing protein- expressed	up
LOC_Os03g43100	399.054	12.276	1.22932	9.98604	1.75458e-23	3.13521e-20	0	0	0	719.797	973.156	701.372410491112 expressed protein	up
LOC_Os07g26100	400.46	7.91094	0.803251	9.84865	6.94691e-23	1.16831e-19	7.63935	0	1.93314	758.186	996.742	638.260801397684 expressed protein	up
LOC_Os11g11810	499.62	-10.4237	1.06741	-9.76539	1.58497e-22	2.51745e-19	1172.64	958.75	864.114	0	1.02545	1.19078507723448 NBS-LRR disease resistance protein- putative- expressed	down
LOC_Os11g11940	353.031	-11.7797	1.2354	-9.53508	1.49773e-21	2.2537e-18	850.259	710.218	557.711	0	0	0 MLA10- putative- expressed	down
LOC_Os02g11705	952.286	4.56923	0.490132	9.32244	1.13693e-20	1.62524e-17	81.741	37.189	112.122	1408.67	2221.13	1852.86158017686 expressed protein	up
LOC_Os11g44960	147.617	5.53965	0.601149	9.21511	3.10955e-20	4.23343e-17	10.6951	1.8141	5.79942	333.772	324.044	209.578173593269 NBS-LRR disease resistance protein- putative- expressed	up
LOC_Os03g52680	1007.59	2.61605	0.285172	9.17359	4.57505e-20	5.94548e-17	244.459	271.207	332.5	1756.3	1360.78	2080.30152992864 expressed protein	up
LOC_Os12g32610	89.7536	4.04815	0.442668	9.14491	5.96818e-20	7.4187e-17	7.63935	14.5128	8.69913	209.008	134.335	164.328340658359 expressed protein	up
LOC_Os09g11160	195.318	9.40715	1.11112	8.46641	2.53078e-17	3.01479e-14	1.52787	0	0	287.919	383.52	498.938947361249 expressed protein	up
LOC_Os05g50390	81.3406	9.9816	1.24118	8.04204	8.83555e-16	1.01043e-12	0	0	0	198.344	145.615	144.084994345373 expressed protein	up
LOC_Os04g17660	1302.82	2.00954	0.251043	8.00477	1.19688e-15	1.31611e-12	556.908	556.02	441.723	1875.74	1863.25	2523.27357865987 rhodanese-like domain containing protein- putative- expressed	up
LOC_Os11g11890	1076.76	-3.11503	0.399311	-7.80103	6.14063e-15	6.50225e-12	1294.11	2787.36	1710.83	215.406	263.542	189.334827280283 protein kinase domain containing protein- expressed	down
LOC_Os05g34490	67.1806	9.70441	1.24804	7.77574	7.50073e-15	7.65878e-12	0	0	0	124.765	112.8	165.519125735593 expressed protein	up
LOC_Os05g31620	493.817	2.2191	0.28977	7.65813	1.88655e-14	1.85988e-11	127.577	181.41	215.545	866.955	748.582	822.832488369029 OsCML15 - Calmodulin-related calcium sensor protein- expressed	up
LOC_Os12g02160	52.3034	4.18126	0.549429	7.6102	2.73677e-14	2.60814e-11	6.11148	8.16343	1.93314	108.769	76.9091	111.933797260042 expressed protein	up
LOC_Os10g35160	62.377	6.77221	0.896417	7.55475	4.19652e-14	3.87027e-11	3.05574	0	0	99.172	114.851	157.183630194952 expressed protein	up
LOC_Os12g05220	44.3199	9.10534	1.23984	7.34394	2.07393e-13	1.85293e-10	0	0	0	99.172	81.0109	85.7365255608829 expressed protein	up
LOC_Os05g23050	50.1424	9.28334	1.28178	7.24256	4.4029e-13	3.81451e-10	0	0	0	68.2474	123.055	109.552227105573 expressed protein	up
LOC_Os07g01904	3174.25	2.52979	0.351539	7.19633	6.18564e-13	5.20139e-10	596.633	1151.95	1063.23	5356.35	6103.5	4773.85737463305 expressed protein	up
LOC_Os01g50020	40.7639	8.98445	1.26171	7.12086	1.07254e-12	8.76115e-10	0	0	0	99.172	65.6291	79.7826001747105 expressed protein	up
LOC_Os07g48710	63.7803	2.99709	0.421642	7.10813	1.17623e-12	9.34125e-10	15.2787	10.8846	16.4317	149.291	94.3418	96.4535912559933 VQ domain containing protein- putative- expressed	up
LOC_Os06g04930	49.8794	6.451	0.911892	7.0743	1.50202e-12	1.16061e-09	3.05574	0	0	99.172	122.029	75.0194598657725 expressed protein	up
LOC_Os04g48350	141.711	3.55535	0.506724	7.01635	2.27741e-12	1.71345e-09	26.7377	10.8846	28.9971	217.539	358.909	207.1966034388 dehydration-responsive element-binding protein- putative- expressed	up
LOC_Os01g60640	744.374	3.27733	0.470882	6.95998	3.40321e-12	2.49482e-09	120.702	81.6343	215.545	1692.32	1310.53	1045.50929781188 WRKY21- expressed	up
LOC_Os11g09200	142.258	-7.98065	1.15517	-6.90866	4.89252e-12	3.49693e-09	474.403	124.266	251.308	0	0	3.57235523170345 expressed protein	down
LOC_Os03g05750	1386.08	2.11012	0.309634	6.81488	9.43436e-12	6.57874e-09	588.994	536.972	437.856	2791.74	2309.32	1651.61890212423 heavy-metal-associated domain-containing protein- putative- expressed	up
LOC_Os05g46760	411.967	3.42575	0.510075	6.71616	1.86576e-11	1.27005e-08	35.141	91.6118	84.0916	1057.83	639.883	563.241341531911 STE_MEKK_ste11_MAP3K.19 - STE kinases include homologs to sterile 7- sterile 11 and sterile 20 from yeast- expressed	up
LOC_Os08g09420	101.975	2.05367	0.308828	6.6499	2.933e-11	1.94718e-08	38.9607	33.5608	46.3954	197.278	145.615	150.038919731545 OsFBX266 - F-box domain containing protein- expressed	up
LOC_Os11g09470	30.9985	-8.26939	1.24413	-6.64673	2.9967e-11	1.94718e-08	58.823	65.3074	61.8605	0	0	0 expressed protein	down
LOC_Os10g09300	185.999	9.26986	1.41528	6.54982	5.76046e-11	3.65981e-08	0	0	1.93314	89.5747	270.72	753.766953889429 retrotransposon protein- putative- Ty3-gypsy subclass- expressed	up
LOC_Os04g28860	43.8376	2.90342	0.444796	6.52752	6.68658e-11	4.15586e-08	6.87541	9.07048	15.4651	85.3092	74.8582	71.4471046340691 expressed protein	up
LOC_Os06g16040	32.3671	5.78861	0.896502	6.45689	1.06879e-10	6.50145e-08	1.52787	1.8141	0	89.5747	51.2727	50.0129732438484 expressed protein	up
LOC_Os10g37604	24.0833	8.22716	1.28593	6.39784	1.57591e-10	9.3865e-08	0	0	0	51.1855	56.4	36.914337394269 expressed protein	up
LOC_Os11g11320	34.1105	6.24788	0.991032	6.30441	2.89288e-10	1.6879e-07	0	0.907048	1.93314	51.1855	55.3745	95.2628061787588 retrotransposon protein- putative- unclassified- expressed	up
LOC_Os10g22394	24.9749	8.27821	1.32797	6.23372	4.555e-10	2.60455e-07	0	0	0	31.991	66.6545	51.2037583210828 retrotransposon protein- putative- unclassified- expressed	up
LOC_Os11g17954	175.723	3.94603	0.633378	6.23014	4.66013e-10	2.61241e-07	33.6131	8.16343	22.2311	425.48	381.469	183.380901894111 transposon protein- putative- Pong sub-class- expressed	up
LOC_Os11g45180	123.344	3.3835	0.543613	6.2241	4.84321e-10	2.66284e-07	28.2656	23.5832	12.5654	124.765	231.753	319.130400698842 NBS-LRR disease resistance protein- putative- expressed	up
LOC_Os02g42990	520.082	1.54283	0.252275	6.11567	9.61493e-10	5.18662e-07	237.584	275.743	284.172	634.487	760.887	927.621575165664 OsSAUR11 - Auxin-responsive SAUR gene family member- expressed	up
LOC_Os09g21710	293.719	2.12723	0.352013	6.04307	1.51214e-09	8.00592e-07	69.518	128.801	130.487	524.652	426.589	482.267956279966 AN1-like zinc finger domain containing protein- expressed	up
LOC_Os01g50420	651.937	3.21958	0.533708	6.03248	1.61463e-09	8.39313e-07	73.3377	180.503	125.654	1734.98	1113.64	683.510634332594 STE_MEKK_ste11_MAP3K.7 - STE kinases include homologs to sterile 7- sterile 11 and sterile 20 from yeast- expressed	up
LOC_Os12g40650	16.5564	7.68435	1.2844	5.98286	2.1926e-09	1.1194e-06	0	0	0	31.991	32.8145	34.5327672398001 retrotransposon protein- putative- unclassified- expressed	up
LOC_Os04g57340	994.165	1.64705	0.276671	5.95312	2.63081e-09	1.31956e-06	357.521	539.693	547.079	1672.06	1482.81	1365.83048358795 AP2 domain containing protein- expressed	up
LOC_Os01g15740	299.455	5.45863	0.924268	5.90589	3.50747e-09	1.72894e-06	32.0853	3.62819	3.86628	797.641	636.807	322.702755930545 expressed protein	up
LOC_Os01g61340	40.3033	-6.78384	1.1546	-5.87551	4.21552e-09	2.04274e-06	67.2262	111.567	60.8939	2.13273	0	0 expressed protein	down
LOC_Os02g04690	419.805	-1.63296	0.278518	-5.86305	4.54446e-09	2.16543e-06	787.617	504.319	612.806	214.339	216.371	183.380901894111 cycloartenol synthase- putative- expressed	down
LOC_Os11g09070	22.9083	-7.83155	1.34697	-5.81418	6.09315e-09	2.85579e-06	27.5016	62.5863	47.3619	0	0	0 expressed protein	down
LOC_Os03g25510	22.2076	4.21296	0.725349	5.80818	6.31543e-09	2.91223e-06	3.81967	2.72114	0	46.9201	36.9164	42.8682627804414 expressed protein	up
LOC_Os02g43770	74.3215	2.08092	0.359021	5.79608	6.78809e-09	3.0805e-06	25.2098	23.5832	36.7297	146.092	103.571	110.743012182807 DUF630/DUF632 domains containing protein- putative- expressed	up
LOC_Os11g09080	22.4612	-7.80424	1.34922	-5.78425	7.28375e-09	3.25379e-06	32.8492	67.1215	34.7965	0	0	0 hypothetical protein	down
LOC_Os11g29910	15.3514	7.57691	1.3182	5.74793	9.03429e-09	3.9737e-06	0	0	0	38.3892	28.7127	25.0064866219242 plastocyanin-like domain containing protein- putative- expressed	up
LOC_Os01g09220	3555.11	3.53405	0.622091	5.68092	1.3397e-08	5.80332e-06	185.636	957.843	551.912	7476.29	6426.52	5732.43936180681 transposon protein- putative- CACTA- En/Spm sub-class- expressed	up
LOC_Os01g31370	189.145	2.44364	0.431859	5.65844	1.52759e-08	6.50694e-06	42.7803	68.0286	65.7268	460.67	273.796	223.867594520083 glycosyltransferase- putative- expressed	up
LOC_Os02g40530	528.135	2.95562	0.522545	5.6562	1.54765e-08	6.50694e-06	101.603	66.2145	194.281	1273.24	710.64	822.832488369029 MYB family transcription factor- putative- expressed	up
LOC_Os11g45050	193.091	2.07308	0.372075	5.57168	2.523e-08	1.0454e-05	75.6295	58.0511	88.9245	402.02	314.814	219.104454211145 NBS-LRR disease resistance protein- putative- expressed	up
LOC_Os09g37050	215.499	7.55439	1.36527	5.53326	3.14341e-08	1.28386e-05	3.05574	1.8141	1.93314	8.53092	280.974	996.687109645264 RING-H2 finger protein ATL2B- putative- expressed	up
LOC_Os04g18780	23.0184	5.2738	0.954814	5.52338	3.32533e-08	1.33903e-05	1.52787	0	1.93314	29.8582	36.9164	67.8747494023656 retrotransposon protein- putative- unclassified	up
LOC_Os02g04130	485.094	2.26827	0.4116	5.51086	3.57081e-08	1.41791e-05	98.5476	173.246	229.077	970.393	726.022	713.280261263456 DUF1645 domain containing protein- putative- expressed	up
LOC_Os11g10850	83.6795	2.90166	0.52702	5.50579	3.67518e-08	1.43936e-05	17.5705	9.97753	31.8968	158.888	108.698	175.045406353469 dirigent- putative- expressed	up
LOC_Os01g40070	3149.88	2.606	0.47424	5.49511	3.9047e-08	1.50859e-05	518.712	1396.85	751.025	6644.52	4261.79	5326.38165046985 expressed protein	up
LOC_Os08g44370	3545.75	-0.698279	0.127959	-5.45704	4.84144e-08	1.84556e-05	4339.91	4596.01	4226.81	2744.82	2784.11	2582.8128325216 inosine-uridine preferring nucleoside hydrolase family protein- putative- expressed	down
LOC_Os10g28240	116.515	3.35235	0.617833	5.42598	5.7637e-08	2.16821e-05	10.6951	18.141	33.83	282.587	109.724	244.110940833069 calcium-transporting ATPase- plasma membrane-type- putative- expressed	up
LOC_Os12g24490	46.2688	-4.90453	0.905804	-5.41456	6.14402e-08	2.28127e-05	81.741	130.615	56.0611	0	2.05091	7.14471046340691 zinc finger- C3HC4 type domain containing protein- expressed	down
LOC_Os11g11990	882.953	-2.86697	0.529816	-5.41126	6.25845e-08	2.29396e-05	961.03	2537.01	1160.85	146.092	200.989	291.742343922449 NB-ARC domain containing protein- expressed	down
LOC_Os02g11770	2400.43	1.76609	0.326991	5.40104	6.62563e-08	2.39781e-05	889.22	970.541	1413.13	3985.01	4298.7	2845.97633459042 expressed protein	up
LOC_Os11g45040	48.4922	2.18428	0.404916	5.39439	6.87553e-08	2.45714e-05	17.5705	11.7916	23.1977	89.5747	66.6545	82.1641703291794 expressed protein	up
LOC_Os01g74580	1285.93	-1.03504	0.192163	-5.38628	7.19297e-08	2.53885e-05	1808.23	1907.52	1469.19	853.092	821.389	856.174470531594 dnaJ homolog subfamily C member- putative- expressed	down
LOC_Os06g21410	18.8096	3.72461	0.693105	5.37381	7.70901e-08	2.68781e-05	1.52787	3.62819	2.89971	37.3228	24.6109	42.8682627804414 arabinogalactan peptide 23 precursor- putative- expressed	up
LOC_Os07g32700	22.7595	8.1454	1.51924	5.36149	8.25389e-08	2.84312e-05	0	0	0	63.9819	59.4763	13.0986358495793 retrotransposon protein- putative- unclassified- expressed	up
LOC_Os10g14920	2161.2	-3.11111	0.580582	-5.35861	8.38636e-08	2.85436e-05	6314.68	2347.44	2959.64	292.184	343.527	709.707906031753 integral membrane protein DUF6 containing protein- expressed	down
LOC_Os05g48930	473.397	1.26377	0.236081	5.35312	8.64515e-08	2.90782e-05	252.098	269.393	314.135	620.625	787.549	596.583323694477 OsGrx_S2 - glutaredoxin subgroup III- expressed	up
LOC_Os07g33690	615.06	-1.34615	0.25176	-5.34696	8.94445e-08	2.97351e-05	855.607	1002.29	790.655	279.388	396.851	365.571018710987 NBS-LRR type disease resistance protein Hom-F- putative- expressed	down
LOC_Os11g22800	11.8926	7.20601	1.3496	5.33937	9.32709e-08	3.06507e-05	0	0	0	27.7255	17.4327	26.1972716991587 expressed protein	up
LOC_Os05g06814	442.426	1.04571	0.196254	5.32836	9.91034e-08	3.21974e-05	306.338	263.044	296.737	667.545	551.694	569.195266918084 expressed protein	up
LOC_Os09g21120	20.4461	5.06091	0.951314	5.31991	1.03817e-07	3.33496e-05	0	1.8141	1.93314	28.7919	31.7891	58.3484687844897 armadillo/beta-catenin repeat family protein- putative- expressed	up
LOC_Os11g29920	177.305	3.01019	0.567653	5.30287	1.13999e-07	3.62137e-05	53.4754	13.6057	50.2617	343.37	343.527	259.591146837118 NB-ARC domain containing protein- expressed	up
LOC_Os04g52090	2183.99	2.64942	0.500567	5.29285	1.20427e-07	3.78352e-05	313.213	615.885	872.813	5153.74	3307.09	2841.21319428148 AP2 domain containing protein- expressed	up
LOC_Os02g30714	151.374	1.28258	0.243443	5.26851	1.37538e-07	4.23614e-05	86.3246	81.6343	96.657	232.468	182.531	228.630734829021 dehydrogenase/reductase- putative- expressed	up
LOC_Os06g49350	306.072	4.54981	0.863643	5.26816	1.37797e-07	4.23614e-05	50.4197	9.97753	14.4986	164.22	757.811	839.503479450312 retrotransposon protein- putative- unclassified- expressed	up
LOC_Os04g31790	228.975	1.94441	0.370411	5.24933	1.52656e-07	4.64301e-05	70.282	137.871	75.3925	387.091	357.884	345.327672398001 expressed protein	up
LOC_Os11g47840	232.307	1.15462	0.220196	5.24361	1.57462e-07	4.73878e-05	139.036	139.685	153.685	333.772	353.782	273.880567763931 OsRhmbd18 - Putative Rhomboid homologue- expressed	up
LOC_Os05g09160	360.312	0.959393	0.183232	5.23594	1.64143e-07	4.88839e-05	235.292	226.762	272.573	491.594	481.963	453.689114426339 expressed protein	up
LOC_Os05g23950	142.931	1.54735	0.297647	5.1986	2.00798e-07	5.91836e-05	76.3935	70.7497	71.5262	252.729	226.625	159.565200349421 TRAF-type zinc finger family protein- expressed	up
LOC_Os01g42110	38.3084	8.89393	1.7119	5.19537	2.04317e-07	5.96064e-05	0	0	0	17.0618	31.7891	180.999331739642 nodulin MtN3 family protein- putative- expressed	up
LOC_Os03g14170	1431.86	1.85112	0.357405	5.17934	2.22667e-07	6.43035e-05	713.515	508.854	641.803	1921.59	1687.9	3117.47533219988 3-ketoacyl-CoA synthase- putative- expressed	up
LOC_Os08g38800	645.491	1.71122	0.331942	5.15518	2.53391e-07	7.24444e-05	265.085	380.053	260.974	1169.8	722.945	1074.08813966551 retrotransposon protein- putative- unclassified- expressed	up
LOC_Os11g09280	21325.5	-1.41428	0.274932	-5.14412	2.68773e-07	7.60813e-05	29938.6	34632	28472.3	10850.3	9306	14753.8271069353 OsPDIL1-1 protein disulfide isomerase PDIL1-1- expressed	down
LOC_Os11g06570	302.061	3.52308	0.68665	5.13082	2.88481e-07	8.08596e-05	55.0033	11.7916	78.2922	609.961	635.782	421.537917341008 transposon protein- putative- CACTA- En/Spm sub-class- expressed	up
LOC_Os06g14870	25.5121	3.37944	0.661083	5.11198	3.18802e-07	8.84908e-05	1.52787	6.34934	5.79942	31.991	50.2473	57.1576837072553 expressed protein	up
LOC_Os11g09720	18.6327	-7.53735	1.47905	-5.09607	3.46786e-07	9.53327e-05	59.5869	14.5128	37.6962	0	0	0 transposon protein- putative- CACTA- En/Spm sub-class- expressed	down
LOC_Os01g57730	284.66	1.60232	0.314961	5.08737	3.63069e-07	9.88584e-05	106.951	138.778	177.849	442.542	354.807	487.031096588904 peroxidase precursor- putative- expressed	up
LOC_Os04g59150	528.256	-2.46781	0.488145	-5.05548	4.29303e-07	0.000114708	760.115	1071.22	852.515	111.968	104.596	269.117427454994 peroxidase precursor- putative- expressed	down
LOC_Os06g09270	10.7701	7.0664	1.39773	5.05564	4.28957e-07	0.000114708	0	0	0	15.9955	30.7636	17.8617761585173 hypro1- putative- expressed	up
LOC_Os05g34700	607.551	-8.42725	1.67894	-5.01939	5.18353e-07	0.000137219	3359.02	260.323	15.4651	6.39819	4.10182	0 GDSL-like lipase/acylhydrolase- putative- expressed	down
LOC_Os10g21640	10.2222	6.99138	1.40675	4.96988	6.69939e-07	0.000175721	0	0	0	27.7255	20.5091	13.0986358495793 expressed protein	up
LOC_Os03g13840	1736.62	0.990845	0.199727	4.961	7.013e-07	0.000180397	1010.69	1290.73	1186.95	2076.21	2435.45	2419.67527694047 senescence-associated protein- putative- expressed	up
LOC_Os04g26330	63.8161	-5.76652	1.16312	-4.95779	7.13007e-07	0.000180397	87.8525	105.218	182.682	0	0	7.14471046340691 expressed protein	down
LOC_Os08g24310	265.922	-1.69685	0.342003	-4.96152	6.99447e-07	0.000180397	414.053	342.864	462.021	107.703	97.4182	171.473051121766 receptor-like protein kinase precursor- putative- expressed	down
LOC_Os12g07180	274.84	3.32269	0.670079	4.95865	7.09849e-07	0.000180397	27.5016	77.0991	45.4288	698.469	618.349	182.190116816876 transposon protein- putative- Pong sub-class- expressed	up
LOC_Os05g09280	64.7706	3.19076	0.645099	4.94617	7.56898e-07	0.000189822	11.459	17.2339	9.6657	193.012	51.2727	105.979871873869 AGAP006957-PA- putative- expressed	up
LOC_Os06g46950	1864.64	2.49023	0.503786	4.94303	7.69172e-07	0.000191223	278.072	817.25	595.407	3527.54	3751.11	2218.43259888784 EF hand family protein- putative- expressed	up
LOC_Os08g10304	34.384	3.61942	0.733824	4.93227	8.12806e-07	0.000200329	6.11148	5.44229	3.86628	25.5928	60.5018	104.789086796635 expressed protein	up
LOC_Os04g28520	2802.87	8.54129	1.73434	4.92479	8.44496e-07	0.00020636	16.0426	0	28.9971	76.7783	1768.91	14926.4909431343 male sterility protein- putative- expressed	up
LOC_Os08g11200	14.9566	4.6008	0.935906	4.91588	8.83842e-07	0.000214144	0	1.8141	1.93314	29.8582	35.8909	20.2433463129862 retrotransposon protein- putative- unclassified- expressed	up
LOC_Os02g37700	637.412	1.71338	0.350412	4.88961	1.01037e-06	0.000242744	206.262	387.309	300.603	935.203	1171.07	824.023273446263 lecithin:cholesterol acyltransferase- putative- expressed	up
LOC_Os03g37140	51.2484	3.94552	0.810702	4.86679	1.13424e-06	0.000270232	13.7508	3.62819	0.96657	108.769	85.1127	95.2628061787588 expressed protein	up
LOC_Os01g17050	360.017	3.01598	0.621436	4.85325	1.21455e-06	0.000286976	36.6689	129.708	71.5262	967.193	583.483	371.524944097159 VQ domain containing protein- putative- expressed	up
LOC_Os04g33200	561.604	1.52911	0.316075	4.83782	1.31273e-06	0.00030763	271.961	251.252	344.099	1082.36	661.418	758.530094198367 heparan-alpha-glucosaminide N-acetyltransferase- putative- expressed	up
LOC_Os04g51460	229.828	2.93796	0.610773	4.81022	1.50761e-06	0.000350427	70.282	16.3269	72.4928	489.462	388.647	341.755317166297 glycosyl hydrolases family 16- putative- expressed	up
LOC_Os09g28440	85.293	3.58395	0.746155	4.80322	1.56132e-06	0.000359985	13.7508	23.5832	1.93314	148.225	152.793	171.473051121766 AP2 domain containing protein- expressed	up
LOC_Os06g11720	25.9705	2.98346	0.621509	4.80036	1.58383e-06	0.000362254	5.34754	6.34934	5.79942	57.5837	23.5854	57.1576837072553 cytokinin-O-glucosyltransferase 2- putative- expressed	up
LOC_Os08g31580	4514.41	1.13412	0.236401	4.79744	1.60708e-06	0.000364655	3228.39	2428.17	2821.42	7148.91	6126.06	5333.52636093326 ethylene-responsive transcription factor- putative- expressed	up
LOC_Os06g27860	35.6695	3.37664	0.70543	4.78664	1.69593e-06	0.000381784	2.2918	10.8846	5.79942	73.5792	36.9164	84.5457404836484 poor homologous synapsis 1 protein- putative- expressed	up
LOC_Os07g06175	22.6417	3.16909	0.662609	4.78275	1.72914e-06	0.00038622	7.63935	1.8141	3.86628	41.5883	29.7382	51.2037583210828 peroxidase precursor- putative- expressed	up
LOC_Os01g57310	45.8907	-3.58495	0.75149	-4.77046	1.83806e-06	0.000392595	58.823	134.243	60.8939	2.13273	6.15273	13.0986358495793 rp1- putative- expressed	down
LOC_Os01g74040	543.651	2.48261	0.520025	4.77402	1.80582e-06	0.000392595	70.282	237.647	187.515	1098.36	835.745	832.358768986905 zinc finger- RING-type- putative- expressed	up
LOC_Os02g41904	21.6913	-7.7571	1.62365	-4.77757	1.77422e-06	0.000392595	88.6164	29.9326	11.5988	0	0	0 DEF7 - Defensin and Defensin-like DEFL family- expressed	down
LOC_Os02g42585	95.2687	1.48572	0.311456	4.77024	1.84007e-06	0.000392595	38.9607	64.4004	47.3619	148.225	140.487	132.177143573028 AP2 domain containing protein- expressed	up
LOC_Os07g39880	490.202	1.15012	0.240928	4.77371	1.80861e-06	0.000392595	265.085	336.515	312.202	733.659	557.847	735.905177730912 retrotransposon- putative- centromere-specific- expressed	up
LOC_Os12g36490	11.8538	7.20065	1.50945	4.77039	1.83867e-06	0.000392595	0	0	0	9.59729	24.6109	36.914337394269 expressed protein	up
LOC_Os05g26660	292.679	-1.6884	0.355259	-4.75259	2.00832e-06	0.000425317	485.862	550.578	303.503	117.3	133.309	165.519125735593 NADH-ubiquinone oxidoreductase- mitochondrial precursor- putative- expressed	down
LOC_Os09g25850	2886	4.59055	0.967118	4.74663	2.0683e-06	0.0004348	115.354	180.503	394.361	942.667	2981	12702.1044188602 WAX2- putative- expressed	up
LOC_Os07g27880	15.6048	7.59661	1.6058	4.73073	2.23712e-06	0.000466855	0	0	0	15.9955	13.3309	64.3023941706622 O-methyltransferase- putative- expressed	up
LOC_Os01g45914	137.356	5.24618	1.11053	4.72403	2.31221e-06	0.000479029	5.34754	9.07048	6.76599	165.287	18.4582	619.208240161932 expressed protein	up
LOC_Os03g10090	7112.68	1.35943	0.288438	4.71309	2.43992e-06	0.000501851	4348.32	3487.6	4132.09	13168.5	9443.41	8096.14774011726 transporter family protein- putative- expressed	up
LOC_Os06g04230	1482.87	1.96461	0.417141	4.70971	2.48071e-06	0.000506596	322.38	715.661	777.123	2349.2	2514.41	2218.43259888784 expressed protein	up
LOC_Os09g10204	326.937	1.05161	0.223596	4.7032	2.56122e-06	0.000519327	195.567	218.599	224.244	424.413	385.571	513.228368288063 expressed protein	up
LOC_Os05g02760	30.3908	2.82447	0.601984	4.69193	2.70636e-06	0.000544892	3.05574	6.34934	13.532	54.3846	50.2473	54.7761135527863 expressed protein	up
LOC_Os04g58850	5218.84	1.6825	0.35919	4.68416	2.8111e-06	0.000562024	3181.79	1588.24	2667.73	9266.72	7075.63	7532.90639858535 harpin-induced protein 1 domain containing protein- expressed	up
LOC_Os05g08420	3485.31	1.96601	0.420353	4.67704	2.91042e-06	0.000573855	1284.17	915.211	2062.66	6984.69	5180.59	4484.49660086507 expressed protein	up
LOC_Os11g45730	15.0381	4.01374	0.858111	4.67742	2.9051e-06	0.000573855	1.52787	1.8141	1.93314	19.1946	20.5091	45.2498329349104 pectinesterase- putative- expressed	up
LOC_Os03g14820	43.1743	4.59398	0.985166	4.66316	3.11397e-06	0.000609784	3.81967	5.44229	0.96657	139.694	17.4327	91.6904509470553 expressed protein	up
LOC_Os02g44230	269.577	1.6398	0.351844	4.66058	3.15325e-06	0.000613275	128.341	103.403	161.417	529.984	383.52	310.7949051582 CPuORF22 - conserved peptide uORF-containing transcript- expressed	up
LOC_Os01g55510	275.043	2.6061	0.564323	4.61809	3.87287e-06	0.000748145	28.2656	117.916	86.9913	450.006	508.625	458.452254735277 dynein light chain type 1 domain containing protein- expressed	up
LOC_Os05g03400	8.15292	6.65906	1.44406	4.61136	4.00047e-06	0.000767606	0	0	0	12.7964	12.3055	23.8157015446897 expressed protein	up
LOC_Os01g56890	4689.73	1.2158	0.26379	4.60898	4.0465e-06	0.000771263	2167.28	3405.96	2895.84	6998.56	6738.26	5932.4912547822 expressed protein	up
LOC_Os08g26720	140.882	-3.71613	0.809889	-4.58845	4.46556e-06	0.000845499	143.62	486.178	155.618	5.33183	23.5854	30.9604120080966 expressed protein	down
LOC_Os05g04960	686.129	0.973321	0.212677	4.57653	4.72755e-06	0.000889215	504.197	440.825	443.656	916.008	777.294	1034.79223211677 phosphoglycerate mutase- putative- expressed	up
LOC_Os04g42860	415.062	-6.87376	1.50297	-4.57345	4.79765e-06	0.000893125	2349.86	109.753	9.6657	7.46456	4.10182	9.52628061787588 GDSL-like lipase/acylhydrolase- putative- expressed	down
LOC_Os08g10330	698.579	1.3589	0.297166	4.57287	4.81082e-06	0.000893125	326.2	345.585	504.55	1020.51	1144.41	850.220545145422 SHR5-receptor-like kinase- putative- expressed	up
LOC_Os09g01960	1155.28	1.03408	0.226438	4.5667	4.95454e-06	0.000913873	668.443	720.196	886.345	1629.41	1674.57	1352.73184773837 MYB family transcription factor- putative- expressed	up
LOC_Os11g09970	540.359	-0.705253	0.154584	-4.56226	5.0607e-06	0.00092747	708.931	628.584	671.766	414.816	398.902	419.156347186539 OsFBX411 - F-box domain containing protein- expressed	down
LOC_Os04g08828	1187.21	3.15503	0.693792	4.54752	5.42825e-06	0.000988495	87.0885	279.371	352.798	2186.05	958.8	3259.17875639078 cytochrome P450- putative- expressed	up
LOC_Os08g11190	9.72283	6.91796	1.52497	4.53646	5.72067e-06	0.00103515	0	0	0	34.1237	12.3055	11.9078507723448 retrotransposon protein- putative- unclassified- expressed	up
LOC_Os05g31690	3135.01	0.629625	0.139583	4.51076	6.45948e-06	0.00116051	2260.48	2517.06	2607.81	3841.05	3769.57	3814.08460238205 expressed protein	up
LOC_Os12g38140	24.9044	-7.95576	1.76418	-4.50961	6.49464e-06	0.00116051	110.007	32.6537	6.76599	0	0	0 expressed protein	down
LOC_Os06g14420	698.983	1.78695	0.397387	4.49675	6.89996e-06	0.00122528	181.816	333.794	427.224	1000.25	1180.3	1070.5157844338 hydrolase- NUDIX family- domain containing protein- expressed	up
LOC_Os01g41000	22.567	5.16994	1.15144	4.48998	7.12304e-06	0.00125708	0	0	3.86628	65.0483	30.7636	35.7235523170345 ZCW7- putative- expressed	up
LOC_Os05g36140	77.4565	1.44417	0.322222	4.48191	7.39791e-06	0.00129758	39.7246	39.9101	45.4288	142.893	101.52	95.2628061787588 expressed protein	up
LOC_Os05g30760	21.9324	-3.78741	0.845705	-4.4784	7.52029e-06	0.00130306	27.5016	39.0031	56.0611	4.26546	0	4.76314030893794 esterase- putative- expressed	down
LOC_Os12g24790	64.2855	3.47466	0.77586	4.47846	7.51832e-06	0.00130306	14.5148	1.8141	15.4651	140.76	147.665	65.4931792478967 retrotransposon protein- putative- LINE subclass- expressed	up
LOC_Os06g10420	192.691	1.12697	0.251892	4.474	7.67683e-06	0.00132217	107.715	107.032	148.852	263.392	277.898	251.255651296476 nitrilase- putative- expressed	up
LOC_Os10g36360	32.4789	2.68891	0.601664	4.46912	7.85409e-06	0.0013446	9.93115	2.72114	13.532	47.9864	56.4	64.3023941706622 expressed protein	up
LOC_Os04g46440	464.8	1.97717	0.442733	4.46583	7.97575e-06	0.0013573	160.426	121.544	283.205	933.07	710.64	579.912332613194 AP2 domain containing protein- expressed	up
LOC_Os12g03720	1644.09	-1.24294	0.278478	-4.46334	8.06919e-06	0.00136508	2601.2	2624.09	1708.9	933.07	906.502	1090.75913074679 glucosamine--fructose-6-phosphate aminotransferase 1- putative- expressed	down
LOC_Os06g38480	686.652	-0.937612	0.211125	-4.44103	8.95311e-06	0.0015057	980.128	843.555	882.479	487.329	398.902	527.517789214877 retrotransposon protein- putative- unclassified- expressed	down
LOC_Os12g24050	326.831	-4.4766	1.00991	-4.43268	9.30691e-06	0.00155605	352.174	1455.81	68.6265	25.5928	19.4836	39.295907548738 retrotransposon protein- putative- unclassified- expressed	down
LOC_Os03g20740	45.3109	-3.93132	0.888873	-4.42282	9.74222e-06	0.00161	68.7541	122.451	63.7936	8.53092	0	8.33549554064139 expressed protein	down
LOC_Os06g45140	477.19	1.33041	0.300777	4.42324	9.72336e-06	0.00161	321.616	193.201	299.637	742.19	700.385	606.109604312353 bZIP transcription factor domain containing protein- expressed	up
LOC_Os02g32580	1500.59	1.97733	0.447369	4.41991	9.87404e-06	0.00162241	431.623	435.383	956.905	2615.79	2676.44	1887.39434741666 expressed protein	up
LOC_Os05g38700	6.66737	6.37428	1.44271	4.41826	9.94991e-06	0.00162553	0	0	0	10.6637	17.4327	11.9078507723448 hypothetical protein	up
LOC_Os02g49480	442.226	-2.46485	0.559489	-4.40553	1.05526e-05	0.0017142	1253.62	633.119	359.564	98.1056	151.767	157.183630194952 helix-loop-helix DNA-binding domain containing protein- expressed	down
LOC_Os01g38610	176.169	2.30303	0.523613	4.39835	1.09079e-05	0.00175556	37.4328	78.0061	62.8271	286.852	162.022	429.873412881649 helix-loop-helix DNA-binding domain containing protein- expressed	up
LOC_Os08g02000	275.06	0.947529	0.21545	4.39791	1.093e-05	0.00175556	161.19	208.621	194.281	378.56	374.291	333.419821625656 retrotransposon protein- putative- unclassified- expressed	up
LOC_Os11g11330	192.957	2.7004	0.615425	4.38786	1.14469e-05	0.00182831	16.8066	78.9132	58.9608	268.724	319.942	414.393206877601 retrotransposon protein- putative- unclassified- expressed	up
LOC_Os12g01250	15.6807	-4.8165	1.09815	-4.38602	1.15446e-05	0.00183366	39.7246	14.5128	36.7297	1.06637	2.05091	0 csAtPR5- putative- expressed	down
LOC_Os01g53880	2673.77	-1.74324	0.397593	-4.38448	1.16262e-05	0.00183643	3805.92	5682.65	2863.95	998.118	1080.83	1611.13220949826 OsIAA6 - Auxin-responsive Aux/IAA gene family member- expressed	down
LOC_Os06g35770	493.434	0.882769	0.201604	4.37872	1.19377e-05	0.00187526	313.977	347.399	379.862	597.165	602.967	719.234186649629 expressed protein	up
LOC_Os04g08824	35.4159	7.81237	1.78471	4.37739	1.20107e-05	0.00187643	0	0	0.96657	49.0528	4.10182	158.374415272186 cytochrome P450- putative- expressed	up
LOC_Os06g39080	29.6344	2.60127	0.597906	4.35064	1.35739e-05	0.00210912	8.40328	10.8846	5.79942	71.4465	27.6873	53.5853284755518 UDP-glucoronosyl and UDP-glucosyl transferase domain containing protein- expressed	up
LOC_Os03g19580	2132.43	-0.767618	0.177099	-4.3344	1.4616e-05	0.00225876	2960.25	2612.3	2486.99	1452.39	1567.92	1714.73051121766 expressed protein	down
LOC_Os10g37760	574.284	2.10368	0.485527	4.33277	1.47246e-05	0.00226331	158.134	302.047	190.414	1185.8	1104.41	504.892872747422 OsRhmbd17 - Putative Rhomboid homologue- expressed	up
LOC_Os12g07550	206.402	1.06063	0.244981	4.32942	1.49505e-05	0.00228574	115.354	126.08	160.451	270.857	302.509	263.163502068821 expressed protein	up
LOC_Os01g73200	246.556	-2.9968	0.692611	-4.32682	1.5128e-05	0.00230059	330.02	731.081	253.241	31.991	31.7891	101.216731564931 peroxidase precursor- putative- expressed	down
LOC_Os11g29050	285.19	1.30537	0.301875	4.32419	1.53095e-05	0.00231586	126.813	205.9	160.451	426.546	342.502	448.925974117401 NBS-LRR type disease resistance protein- putative- expressed	up
LOC_Os05g39930	2033.84	2.66893	0.620554	4.30089	1.70114e-05	0.00255977	714.279	185.038	758.758	4431.81	3754.19	2358.94523800151 spotted leaf 11- putative- expressed	up
LOC_Os06g40240	1097.69	1.447	0.338177	4.27882	1.87885e-05	0.00281237	828.105	498.876	439.789	1677.39	1532.03	1609.94142442102 retrotransposon protein- putative- unclassified- expressed	up
LOC_Os10g10290	106.211	1.2075	0.282941	4.26768	1.97517e-05	0.00294115	61.8787	52.6088	78.2922	163.154	138.436	142.894209268138 retrotransposon protein- putative- unclassified- expressed	up
LOC_Os05g46750	44.7446	3.28294	0.769682	4.26532	1.99614e-05	0.00295698	6.11148	3.62819	15.4651	99.172	110.749	33.3419821625656 STE_MEKK_ste11_MAP3K.18 - STE kinases include homologs to sterile 7- sterile 11 and sterile 20 from yeast- expressed	up
LOC_Os10g10300	145.828	1.12101	0.262995	4.26246	2.02185e-05	0.00296434	93.2	75.285	107.289	217.539	203.04	178.617761585173 retrotransposon protein- putative- unclassified- expressed	up
LOC_Os10g30360	14.8918	3.72543	0.873775	4.2636	2.01156e-05	0.00296434	0	4.53524	1.93314	29.8582	25.6364	27.3880567763931 MATH domain containing protein	up
LOC_Os11g38580	646.46	-3.37771	0.792814	-4.2604	2.04058e-05	0.00297655	2011.44	1273.5	253.241	69.3138	97.4182	173.854621276235 NBS-LRR type disease resistance protein- putative- expressed	down
LOC_Os12g03150	178.588	3.73176	0.877355	4.25342	2.10527e-05	0.00305532	28.2656	9.07048	37.6962	72.5129	606.043	317.939615621607 myb-like DNA-binding domain containing protein- putative- expressed	up
LOC_Os03g18150	3840	1.318	0.310383	4.24637	2.17258e-05	0.00313707	1807.47	3005.96	1782.36	5323.3	5405.17	5715.76837072553 protein phosphatase 2C- putative- expressed	up
LOC_Os12g27800	5.99765	6.21962	1.46586	4.243	2.20556e-05	0.00316869	0	0	0	8.53092	14.3564	13.0986358495793 retrotransposon protein- putative- unclassified- expressed	up
LOC_Os06g36410	19.8947	6.05282	1.42864	4.23678	2.26747e-05	0.00324135	0	1.8141	0	12.7964	29.7382	75.0194598657725 hypothetical protein	up
LOC_Os03g19720	1127.8	1.75932	0.415695	4.23223	2.3139e-05	0.00328117	293.351	716.568	533.547	1904.53	1838.64	1480.14585100246 EF hand family protein- putative- expressed	up
LOC_Os08g06190	7.0931	6.45753	1.52604	4.23155	2.32086e-05	0.00328117	0	0	0	11.73	8.20363	22.6249164674552 berberine and berberine like domain containing protein- expressed	up
LOC_Os09g35020	120.306	2.67752	0.63288	4.23069	2.32976e-05	0.00328117	10.6951	56.237	30.9302	199.41	247.134	177.426976507938 AP2 domain containing protein- expressed	up
LOC_Os11g05840	20.4082	2.919	0.691809	4.21937	2.44987e-05	0.00343342	3.05574	1.8141	9.6657	33.0573	37.9418	36.914337394269 retrotransposon protein- putative- Ty1-copia subclass- expressed	up
LOC_Os04g18380	48.6197	1.68499	0.399822	4.21435	2.50494e-05	0.00349347	22.1541	19.048	28.0305	81.0438	53.3236	88.1180957153519 cytochrome P450- putative- expressed	up
LOC_Os11g10640	454.957	0.87397	0.207635	4.20916	2.56317e-05	0.00355734	311.685	310.21	342.166	649.417	617.323	498.938947361249 protein kinase domain containing protein- expressed	up
LOC_Os01g03130	107.232	1.45616	0.346142	4.20683	2.58978e-05	0.00357689	67.9902	39.0031	64.7602	145.026	182.531	144.084994345373 expressed protein	up
LOC_Os05g44900	973.448	1.43118	0.340607	4.20186	2.64732e-05	0.00363879	467.528	451.71	661.134	1775.5	1457.17	1027.64752165336 expressed protein	up
LOC_Os01g10490	453.585	-7.41956	1.77493	-4.1802	2.91259e-05	0.00396528	2533.97	165.99	5.79942	9.59729	6.15273	0 keratin- type I cytoskeletal 9- putative- expressed	down
LOC_Os10g30670	51.1274	3.89016	0.930469	4.18086	2.90413e-05	0.00396528	6.87541	0	12.5654	90.6411	79.9854	116.696937568979 transposon protein- putative- CACTA- En/Spm sub-class- expressed	up
LOC_Os11g03900	1825.05	-1.71693	0.411585	-4.1715	3.02605e-05	0.00410023	3211.58	3291.68	1892.54	599.297	783.447	1171.73251599873 glucosamine--fructose-6-phosphate aminotransferase 1- putative- expressed	down
LOC_Os07g06070	184.913	1.05365	0.253024	4.16424	3.12387e-05	0.00421281	113.826	107.032	140.153	287.919	230.727	229.821519906256 expressed protein	up
LOC_Os04g56910	37.9371	-8.56106	2.05751	-4.16088	3.17022e-05	0.00425524	16.0426	207.714	3.86628	0	0	0 transferase family protein- putative- expressed	down
LOC_Os05g48290	661.942	-0.711071	0.171442	-4.1476	3.35975e-05	0.00448856	855.607	822.692	786.788	532.116	448.123	526.327004137642 T-complex protein- putative- expressed	down
LOC_Os10g17960	45.7353	-2.71788	0.656388	-4.14066	3.46314e-05	0.00460517	58.823	139.685	39.6294	11.73	10.2545	14.2894209268138 TKL_IRAK_DUF26-lc.26 - DUF26 kinases have homology to DUF26 containing loci- expressed	down
LOC_Os06g47130	498.034	2.11627	0.511372	4.13842	3.49705e-05	0.00462873	99.3115	311.117	149.818	810.438	676.8	940.720211015243 C2 domain containing protein- expressed	up
LOC_Os07g42510	1330.57	-0.733896	0.177467	-4.1354	3.54344e-05	0.00466853	1597.39	1622.71	1765.92	903.212	1117.75	976.443763332277 AP2 domain containing protein- expressed	down
LOC_Os08g43334	97.4301	2.37785	0.575818	4.12951	3.63534e-05	0.00476763	36.6689	38.096	19.3314	117.3	100.495	272.689782686697 HSF-type DNA-binding domain containing protein- expressed	up
LOC_Os03g47530	506.654	3.33106	0.809098	4.117	3.83829e-05	0.0050108	56.5312	29.0255	189.448	1548.36	674.749	541.807210141691 glycosyl transferase 8 domain containing protein- putative- expressed	up
LOC_Os11g23770	131.105	1.75172	0.425698	4.11492	3.87307e-05	0.00503323	39.7246	48.9806	91.8242	189.813	187.658	228.630734829021 cysteine protease- putative- expressed	up
LOC_Os08g35990	9.44396	4.37203	1.06296	4.11306	3.90454e-05	0.00505116	0.763935	1.8141	0	13.8628	16.4073	23.8157015446897 expressed protein	up
LOC_Os11g11950	261.921	-1.61281	0.392834	-4.10557	4.03315e-05	0.00519404	261.266	532.437	390.494	109.836	117.927	159.565200349421 disease resistance protein RPM1- putative- expressed	down
LOC_Os04g48560	5.72306	6.15552	1.50264	4.09648	4.19482e-05	0.00537803	0	0	0	13.8628	13.3309	7.14471046340691 retrotransposon protein- putative- unclassified- expressed	up
LOC_Os02g53970	11.7838	5.28997	1.29185	4.09487	4.22403e-05	0.00539129	0	1.8141	0	34.1237	13.3309	21.4341313902207 OsSub24 - Putative Subtilisin homologue- expressed	up
LOC_Os02g49060	322.657	1.05435	0.257855	4.08891	4.33409e-05	0.00550719	197.095	170.525	261.941	438.276	442.996	425.110272572711 amino acid transporter- putative- expressed	up
LOC_Os01g43590	45.9516	1.56027	0.382802	4.07593	4.5831e-05	0.00579782	17.5705	24.4903	28.0305	54.3846	73.8327	77.4010300202415 HSF-type DNA-binding domain containing protein- expressed	up
LOC_Os11g09375	5.10163	5.98561	1.46923	4.07397	4.62178e-05	0.005821	0	0	0	10.6637	9.22909	10.7170656951104 expressed protein	up
LOC_Os11g04160	166.683	0.828839	0.204044	4.06207	4.86403e-05	0.00609924	114.59	126.08	119.855	225.003	220.473	194.097967589221 dehydrogenase-phosphopantetheinyltransferase- putative- expressed	up
LOC_Os06g06750	34.4527	-3.71165	0.914842	-4.05715	4.96758e-05	0.00619694	115.354	42.6312	33.83	2.13273	2.05091	10.7170656951104 OsMADS5 - MADS-box family gene with MIKCc type-box- expressed	down
LOC_Os11g03240	356.752	0.912235	0.224892	4.05632	4.9853e-05	0.00619694	223.069	284.813	234.877	426.546	446.073	525.136219060408 MATE efflux family protein- putative- expressed	up
LOC_Os05g11130	158.005	1.09637	0.270573	4.05201	5.078e-05	0.00628485	91.6721	87.9836	122.754	242.065	192.785	210.768958670504 cytochrome P450- putative- expressed	up
LOC_Os07g05940	85.9059	4.44627	1.09778	4.05023	5.1167e-05	0.00630545	4.58361	3.62819	14.4986	40.5219	46.1454	406.057711336959 9-cis-epoxycarotenoid dioxygenase 1- chloroplast precursor- putative- expressed	up
LOC_Os02g10700	11467.3	0.70133	0.173292	4.04709	5.18585e-05	0.00636324	8741.7	9694.53	7764.46	15033.6	13714.4	13854.7843736232 OsFBL7 - F-box domain and LRR containing protein- expressed	up
LOC_Os10g09990	123.467	-3.63128	0.899627	-4.03643	5.42718e-05	0.0066309	361.341	248.531	75.3925	4.26546	14.3564	36.914337394269 cytokinin-O-glucosyltransferase 3- putative- expressed	down
LOC_Os01g68390	453.155	-0.759836	0.188322	-4.03476	5.46573e-05	0.00664958	546.977	640.376	521.948	320.976	337.374	351.281597784173 Uncharacterized ACR- COG1565 containing protein- putative- expressed	down
LOC_Os01g71950	44.0192	1.33632	0.33223	4.02228	5.76386e-05	0.0069666	25.2098	21.7691	28.0305	71.4465	60.5018	57.1576837072553 expressed protein	up
LOC_Os05g18730	74.5828	1.28838	0.320348	4.02182	5.77504e-05	0.0069666	55.7672	39.9101	33.83	108.769	105.622	103.5983017194 generative cell specific-1- putative- expressed	up
LOC_Os06g07790	153.611	3.54845	0.883367	4.01695	5.89556e-05	0.00708211	6.11148	29.9326	36.7297	253.795	83.0618	512.037583210828 retrotransposon protein- putative- unclassified- expressed	up
LOC_Os07g48280	2989.69	1.77047	0.440978	4.01488	5.9475e-05	0.00711461	1071.8	2107.98	886.345	5557.9	3914.16	4399.95086038142 expressed protein	up
LOC_Os03g11440	5731.04	-0.831469	0.207235	-4.0122	6.01544e-05	0.0071659	6717.28	8492.69	6804.65	3788.8	4005.42	4577.37783688936 protein transport protein Sec61 subunit alpha- putative- expressed	down
LOC_Os05g39540	69.9096	4.36353	1.08839	4.00915	6.09368e-05	0.00721729	10.6951	0.907048	7.73256	46.9201	47.1709	306.031764849263 metal cation transporter- putative- expressed	up
LOC_Os12g36680	1199.44	1.2379	0.308815	4.00856	6.10907e-05	0.00721729	516.42	719.289	907.61	1466.25	1799.67	1787.36840092896 expressed protein	up
LOC_Os08g10630	681.241	1.28555	0.321208	4.00223	6.27494e-05	0.00738274	366.689	325.63	496.817	1090.89	724.996	1082.42363520615 metal cation transporter- putative- expressed	up
LOC_Os08g30040	118.794	2.80557	0.701449	3.99967	6.34301e-05	0.00743224	7.63935	33.5608	48.3285	261.26	140.487	221.486024365614 transposon protein- putative- unclassified- expressed	up
LOC_Os09g03310	1048.89	0.776031	0.194112	3.99785	6.3921e-05	0.00745919	831.161	778.247	710.429	1155.94	1454.09	1363.44891343348 phospholipid-transporting ATPase 2- putative- expressed	up
LOC_Os05g06440	4964.17	-1.04319	0.261388	-3.99097	6.58025e-05	0.00764754	6359.76	8387.47	5306.47	3227.89	3076.36	3427.07945228085 dnaJ homolog subfamily B member 11 precursor- putative- expressed	down
LOC_Os04g01600	597.591	1.309	0.328399	3.98601	6.71937e-05	0.00777072	265.085	295.698	470.72	947.999	770.116	835.931124218608 erythronate-4-phosphate dehydrogenase domain containing protein- expressed	up
LOC_Os04g57760	1386.88	0.969969	0.243389	3.98526	6.7406e-05	0.00777072	1013.74	813.622	984.935	2214.84	1622.27	1671.86224843722 expressed protein	up
LOC_Os02g31845	30.3896	2.50574	0.630808	3.97228	7.11893e-05	0.00817391	13.7508	2.72114	10.6323	49.0528	43.0691	63.1116090934277 expressed protein	up
LOC_Os03g15680	21.8883	3.328	0.838278	3.97005	7.18587e-05	0.00821776	6.11148	1.8141	3.86628	43.721	61.5273	14.2894209268138 nodulation-signaling pathway 2 protein- putative- expressed	up
LOC_Os07g11380	18.4702	3.27277	0.825153	3.96625	7.30119e-05	0.00831637	4.58361	0	5.79942	33.0573	39.9927	27.3880567763931 RAL4 - Seed allergenic protein RA5/RA14/RA17 precursor- expressed	up
LOC_Os08g42700	1135.15	-1.62485	0.410362	-3.95955	7.50922e-05	0.00851939	2443.83	1394.13	1304.87	423.347	514.778	729.951252344739 resistance protein- putative- expressed	down
LOC_Os06g02940	276.232	1.14506	0.289307	3.95794	7.55976e-05	0.00854282	153.551	139.685	223.278	387.091	406.08	347.70924255247 expressed protein	up
LOC_Os03g63370	1117.98	1.57136	0.39812	3.94694	7.91553e-05	0.00884004	368.216	503.412	817.718	1384.14	1845.82	1788.5591860062 CRAL/TRIO domain containing protein- expressed	up
LOC_Os09g39650	1929.25	-2.7006	0.684006	-3.94821	7.87366e-05	0.00884004	2459.11	4526.17	3046.63	206.875	320.967	1015.73967088102 protein kinase family protein- putative- expressed	down
LOC_Os11g02100	58.3173	-1.8777	0.475653	-3.94761	7.89343e-05	0.00884004	87.0885	128.801	58.9608	22.3937	20.5091	32.1511970853311 peroxidase precursor- putative- expressed	down
LOC_Os02g52990	679.626	1.03387	0.262204	3.943	8.04689e-05	0.00895178	453.777	371.89	512.282	858.424	790.625	1090.75913074679 OsSAUR12 - Auxin-responsive SAUR gene family member- expressed	up
LOC_Os04g38790	373.046	1.87754	0.476997	3.93617	8.27923e-05	0.00913911	87.0885	256.695	135.32	641.952	567.076	550.142705682332 expressed protein	up
LOC_Os05g03590	456.282	1.25103	0.317821	3.93626	8.27626e-05	0.00913911	226.889	284.813	298.67	795.509	668.596	463.215395044215 expressed protein	up
LOC_Os10g20450	15.3122	-3.70013	0.942391	-3.92632	8.62538e-05	0.0094846	12.223	49.8876	23.1977	2.13273	2.05091	2.38157015446897 MATE efflux family protein- putative- expressed	down
LOC_Os03g18910	441.561	1.46793	0.374523	3.91947	8.87432e-05	0.00972095	246.751	303.861	152.718	718.73	718.843	508.465227979125 COBRA-like protein 7 precursor- putative- expressed	up
LOC_Os02g02930	208.243	-1.31972	0.336797	-3.91845	8.91207e-05	0.0097243	355.23	322.002	214.579	94.9065	128.182	134.558713727497 terpene synthase- putative- expressed	down
LOC_Os10g29240	520.597	0.932626	0.23809	3.91711	8.96156e-05	0.0097243	366.689	297.512	409.826	770.982	659.367	619.208240161932 expressed protein	up
LOC_Os02g02770	2196.98	0.863415	0.220658	3.91292	9.11866e-05	0.00980084	1326.95	1564.66	1784.29	2890.92	2515.44	3099.61355604136 PPR repeat domain containing protein- putative- expressed	up
LOC_Os11g09050	5.12947	5.99235	1.53123	3.91343	9.09952e-05	0.00980084	0	0	0	6.39819	11.28	13.0986358495793 expressed protein	up
LOC_Os01g10990	96.2627	1.3562	0.347306	3.90491	9.42608e-05	0.0100933	40.4885	53.5158	68.6265	163.154	114.851	136.940283881966 integral membrane protein DUF6 containing protein- expressed	up
LOC_Os07g41380	130.54	0.795378	0.203924	3.90037	9.6047e-05	0.0102462	97.0197	90.7048	98.5902	169.552	163.047	164.328340658359 retrotransposon protein- putative- unclassified- expressed	up
LOC_Os03g41330	127.467	2.56428	0.657697	3.89887	9.66422e-05	0.0102714	27.5016	27.2114	56.0611	350.834	84.0872	219.104454211145 DUF260 domain containing protein- putative- expressed	up
LOC_Os08g11180	11.372	5.30953	1.36355	3.8939	9.86464e-05	0.0104456	1.52787	0	0	38.3892	16.4073	11.9078507723448 retrotransposon protein- putative- unclassified- expressed	up
LOC_Os01g40580	10.9599	-2.92175	0.751274	-3.88907	0.000100631	0.0105774	19.8623	22.6762	15.4651	2.13273	2.05091	3.57235523170345 hypersensitive-induced response protein- putative- expressed	down
LOC_Os01g23880	15.6658	2.87468	0.739636	3.88662	0.000101651	0.0106308	4.58361	1.8141	4.83285	36.2564	14.3564	32.1511970853311 expressed protein	up
LOC_Os02g11680	65.7233	2.30679	0.593606	3.88606	0.000101883	0.0106308	9.16721	22.6762	34.7965	120.499	73.8327	133.367928650262 glucosyltransferase- putative- expressed	up
LOC_Os09g30490	57.0658	2.07122	0.533158	3.88482	0.000102407	0.0106466	20.6262	18.141	27.064	49.0528	88.1891	139.321854036435 EF hand family protein- expressed	up
LOC_Os10g31250	13.7371	5.4774	1.41072	3.8827	0.000103302	0.0107008	0	0	1.93314	14.9291	14.3564	51.2037583210828 expressed protein	up
LOC_Os03g24760	540.622	3.78928	0.977544	3.87633	0.000106044	0.0109058	58.823	5.44229	154.651	1195.4	810.109	1019.31202611272 terpene synthase- putative- expressed	up
LOC_Os12g11420	11.2111	-6.80314	1.75496	-3.87652	0.00010596	0.0109058	19.8623	43.5383	3.86628	0	0	0 expressed protein	down
LOC_Os08g10310	205.53	-2.20526	0.569808	-3.87018	0.000108753	0.0111443	255.918	165.99	591.541	61.8492	76.9091	80.973385251945 SHR5-receptor-like kinase- putative- expressed	down
LOC_Os03g42240	99.4588	-2.19806	0.568851	-3.86403	0.000111533	0.0113883	280.364	108.846	100.523	33.0573	28.7127	45.2498329349104 B3 DNA binding domain containing protein- expressed	down
LOC_Os07g05365	21.8126	2.08293	0.539419	3.86143	0.000112723	0.0114689	4.58361	9.07048	11.5988	31.991	30.7636	42.8682627804414 photosystem II 10 kDa polypeptide- chloroplast precursor- putative- expressed	up
LOC_Os02g52930	75.0785	3.39984	0.880788	3.86	0.000113389	0.0114807	12.9869	16.3269	9.6657	250.596	139.462	21.4341313902207 integral membrane protein DUF6 containing protein- expressed	up
LOC_Os03g19070	166.046	2.11398	0.547742	3.85945	0.000113643	0.0114807	36.6689	76.192	74.4259	316.711	358.909	133.367928650262 long cell-linked locus protein- putative- expressed	up
LOC_Os02g45710	1576.19	2.12974	0.552363	3.85568	0.000115407	0.0116179	234.528	712.033	812.886	3262.01	2414.94	2020.76227606692 zinc finger- C3HC4 type domain containing protein- expressed	up
LOC_Os08g36340	46.9056	4.76225	1.23901	3.8436	0.000121244	0.0121627	0	8.16343	1.93314	156.756	20.5091	94.0720211015243 potassium transporter- putative- expressed	up
LOC_Os11g44350	6.01281	6.2186	1.61936	3.84016	0.000122953	0.012291	0	0	0	7.46456	7.17818	21.4341313902207 retrotransposon protein- putative- unclassified- expressed	up
LOC_Os10g02260	427.417	1.41171	0.368126	3.83485	0.000125643	0.0125161	193.275	325.63	181.715	712.332	487.091	664.458073096842 peptide transporter PTR2- putative- expressed	up
LOC_Os01g61460	994.217	-1.33198	0.347494	-3.83312	0.00012653	0.0125173	1398	1747.88	1123.15	424.413	531.185	740.66831803985 leaf senescence related protein- putative- expressed	down
LOC_Os04g36720	719.86	1.11122	0.289886	3.8333	0.000126435	0.0125173	475.931	377.332	513.249	852.026	856.254	1244.37040571004 ferric-chelate reductase- putative- expressed	up
LOC_Os04g48880	166.212	1.40087	0.365727	3.83037	0.000127952	0.0126143	58.059	106.125	110.189	265.525	206.116	251.255651296476 fatty acid hydroxylase- putative- expressed	up
LOC_Os02g53580	73.7921	1.17904	0.30833	3.82395	0.000131329	0.0128617	38.9607	39.0031	57.9942	102.371	98.4436	105.979871873869 expressed protein	up
LOC_Os06g28820	1641.16	2.28085	0.596473	3.82389	0.000131361	0.0128617	425.512	345.585	909.543	1806.42	1876.58	4483.30581578783 cycloartenol synthase- putative- expressed	up
LOC_Os01g51140	116.274	1.21039	0.316817	3.82046	0.000133202	0.0129974	75.6295	50.7947	84.0916	141.827	177.404	167.900695890062 helix-loop-helix DNA-binding domain containing protein- expressed	up
LOC_Os07g33700	86.4935	-2.96891	0.777851	-3.81681	0.000135191	0.0130624	87.0885	239.461	133.387	6.39819	13.3309	39.295907548738 transposon protein- putative- unclassified- expressed	down
LOC_Os08g20670	190.039	0.812502	0.21286	3.81707	0.000135048	0.0130624	137.508	151.477	124.688	264.459	235.854	226.249164674552 retrotransposon protein- putative- unclassified- expressed	up
LOC_Os09g21540	20.2125	2.14104	0.560964	3.81672	0.000135238	0.0130624	9.93115	3.62819	8.69913	28.7919	29.7382	40.4866926259725 expressed protein	up
LOC_Os10g30550	921.076	0.837151	0.219551	3.81301	0.000137282	0.0132152	536.282	695.706	751.992	1192.2	1205.93	1144.34445922234 tRNA methyltransferase- putative- expressed	up
LOC_Os05g47960	124.394	1.60555	0.42137	3.8103	0.000138801	0.0133165	38.1967	91.6118	55.0945	178.083	207.142	176.236191430704 expressed protein	up
LOC_Os06g19610	20.9457	2.68986	0.706836	3.80549	0.000141523	0.0135172	4.58361	1.8141	10.6323	46.9201	30.7636	30.9604120080966 oxidoreductase- short chain dehydrogenase/reductase family- putative- expressed	up
LOC_Os09g04320	19.6186	-3.40371	0.894549	-3.80494	0.000141838	0.0135172	40.4885	42.6312	24.1643	1.06637	1.02545	8.33549554064139 retrotransposon- putative- centromere-specific	down
LOC_Os11g22350	1521.73	-2.66585	0.701558	-3.7999	0.000144757	0.0136587	950.335	5270.86	1666.37	526.785	404.029	311.985690235435 white-brown complex homolog protein- putative- expressed	down
LOC_Os11g30760	226.229	-2.31302	0.608552	-3.80086	0.000144193	0.0136587	218.485	650.353	260.974	46.9201	68.7054	111.933797260042 expressed protein	down
LOC_Os12g12514	143.562	1.27211	0.334745	3.80023	0.000144562	0.0136587	94.7279	59.8652	97.6236	239.932	198.938	170.282266044531 NADP-dependent oxidoreductase- putative- expressed	up
LOC_Os06g38764	627.485	-3.52337	0.927788	-3.79761	0.000146101	0.0137402	925.889	2175.1	362.464	29.8582	58.4509	213.150528824973 expressed protein	down
LOC_Os01g40480	517.615	1.10115	0.290181	3.79471	0.000147819	0.0138562	328.492	341.957	317.035	929.871	606.043	582.293902767663 anthranilate phosphoribosyltransferase- putative- expressed	up
LOC_Os01g50410	378.524	1.85537	0.489955	3.78682	0.000152588	0.0142565	132.925	169.618	189.448	914.942	555.796	308.413335003732 STE_MEKK_ste11_MAP3K.6 - STE kinases include homologs to sterile 7- sterile 11 and sterile 20 from yeast- expressed	up
LOC_Os04g37790	615.845	-1.29147	0.341526	-3.78146	0.000155913	0.0145198	847.203	985.961	789.688	295.383	277.898	498.938947361249 expressed protein	down
LOC_Os06g50080	2355.88	0.813243	0.215161	3.7797	0.000157019	0.0145309	1530.92	1535.63	2060.73	3082.86	2948.18	2976.96269308621 DUF581 domain containing protein- expressed	up
LOC_Os07g38000	539.109	1.24597	0.329693	3.77918	0.000157347	0.0145309	275.016	245.81	438.823	778.447	673.723	822.832488369029 cytochrome c- putative- expressed	up
LOC_Os09g33640	16.9709	3.74581	0.991258	3.77885	0.000157557	0.0145309	1.52787	3.62819	1.93314	18.1282	12.3055	64.3023941706622 expressed protein	up
LOC_Os05g38360	351.4	-0.63321	0.168039	-3.76822	0.000164413	0.0151144	449.957	436.29	395.327	269.79	274.822	282.216063304573 DHHC zinc finger domain containing protein- expressed	down
LOC_Os01g57968	123.744	-4.86711	1.2919	-3.76739	0.000164962	0.0151162	3.81967	417.242	296.737	7.46456	4.10182	13.0986358495793 expressed protein	down
LOC_Os05g27060	24.8812	-4.45479	1.18292	-3.76593	0.000165933	0.0151566	9.16721	69.8427	63.7936	0	4.10182	2.38157015446897 retrotransposon protein- putative- unclassified- expressed	down
LOC_Os11g02850	47.8573	1.447	0.384968	3.75874	0.000170768	0.0155486	18.3344	27.2114	31.8968	83.1765	64.6036	61.9208240161932 expressed protein	up
LOC_Os07g06834	17.7917	2.71954	0.724555	3.7534	0.000174455	0.0158339	4.58361	1.8141	7.73256	18.1282	32.8145	41.677477703207 expressed protein	up
LOC_Os04g48570	5.90885	6.19618	1.65166	3.7515	0.000175782	0.0158909	0	0	0	17.0618	4.10182	14.2894209268138 conserved hypothetical protein	up
LOC_Os07g48450	1795.31	-3.79964	1.01299	-3.75091	0.000176195	0.0158909	8307.79	1317.03	425.291	155.689	277.898	288.169988690745 no apical meristem protein- putative- expressed	down
LOC_Os06g35900	510.461	-0.779515	0.208092	-3.74602	0.000179664	0.0160519	696.708	578.697	660.168	406.285	395.825	325.084326085014 BES1/BZR1 homolog protein- putative- expressed	down
LOC_Os07g15160	436.37	1.31416	0.350794	3.74625	0.000179496	0.0160519	211.61	351.935	187.515	671.81	651.163	544.18878029616 retrotransposon protein- putative- unclassified- expressed	up
LOC_Os08g32120	1290.32	-1.06414	0.284071	-3.74603	0.000179654	0.0160519	2045.82	1832.24	1359	698.469	975.207	831.16798390967 expressed protein	down
LOC_Os02g13930	11.2918	3.5791	0.95713	3.7394	0.000184457	0.016327	1.52787	1.8141	1.93314	25.5928	29.7382	7.14471046340691 expressed protein	up
LOC_Os08g31569	106.892	1.87986	0.502686	3.73964	0.000184285	0.016327	64.1705	43.5383	28.9971	247.397	117.927	139.321854036435 expressed protein	up
LOC_Os03g10390	47.7133	-1.54777	0.414337	-3.73554	0.000187316	0.0164583	67.2262	86.1695	59.9274	15.9955	30.7636	26.1972716991587 expressed protein	down
LOC_Os08g03070	44.3346	2.93772	0.786516	3.7351	0.000187637	0.0164583	15.2787	1.8141	13.532	53.3183	118.953	63.1116090934277 lectin-like receptor kinase 1- putative- expressed	up
LOC_Os11g10500	4.72516	5.87581	1.57315	3.73506	0.000187667	0.0164583	0	0	0	13.8628	6.15273	8.33549554064139 retrotransposon protein- putative- Ty1-copia subclass- expressed	up
LOC_Os07g46640	1333.34	-0.629044	0.169126	-3.71937	0.000199721	0.0174619	1786.08	1613.64	1458.55	1084.49	1051.09	1006.21339026314 UDP-N-acetylglucosamine--dolichyl-phosphate N-acetylglucosaminephosphotransferase- putative- expressed	down
LOC_Os07g46130	12.2035	-5.04234	1.35717	-3.71534	0.000202929	0.0176882	25.2098	7.25638	38.6628	1.06637	1.02545	0 expressed protein	down
LOC_Os03g48050	449.127	1.03975	0.280372	3.70847	0.000208512	0.017956	248.279	265.765	368.263	703.801	553.745	554.90584599127 RNA methyltransferase- TrmH family protein- putative- expressed	up
LOC_Os05g31760	591.802	1.34856	0.363717	3.70771	0.000209141	0.017956	349.118	242.182	409.826	887.216	612.196	1050.27243812082 annexin- putative- expressed	up
LOC_Os06g24730	10190.2	-1.93372	0.521354	-3.70905	0.000208042	0.017956	22955.5	17502.4	7999.34	2678.71	4813.48	5191.82293674235 hydrolase- alpha/beta fold family domain containing protein- expressed	down
LOC_Os07g03260	13.8797	-7.1134	1.91716	-3.71038	0.000206952	0.017956	70.282	8.16343	4.83285	0	0	0 CSLC10 - cellulose synthase-like family C- expressed	down
LOC_Os12g28590	182.012	2.14615	0.578727	3.7084	0.000208571	0.017956	42.7803	100.682	57.9942	368.962	383.52	138.1310689592 ATPase 2- putative- expressed	up
LOC_Os02g21320	11.9203	3.88295	1.04853	3.70323	0.000212869	0.0182213	0	1.8141	2.89971	25.5928	10.2545	30.9604120080966 expressed protein	up
LOC_Os03g03080	125.779	1.28013	0.34594	3.70044	0.000215229	0.0183684	80.2131	48.9806	90.8576	163.154	170.225	201.242678052628 expressed protein	up
LOC_Os02g10040	750.885	-0.749728	0.202667	-3.6993	0.000216195	0.0183958	977.836	994.124	853.482	563.041	628.603	488.221881666139 guanine nucleotide-exchange protein like- putative- expressed	down
LOC_Os06g02930	440.788	0.759582	0.205496	3.69633	0.000218735	0.0185019	350.646	276.65	354.731	532.116	587.585	542.997995218925 expressed protein	up
LOC_Os10g40360	942.484	-1.78562	0.48302	-3.69678	0.000218353	0.0185019	1223.82	2243.13	916.309	308.18	390.698	572.767622149787 proline oxidase- mitochondrial precursor- putative- expressed	down
LOC_Os05g44360	5175.11	-0.657039	0.177873	-3.69387	0.000220868	0.0186272	7234.46	5967.47	5798.46	3886.9	4162.32	4001.03785950787 oligosaccharyl transferase- putative- expressed	down
LOC_Os11g45550	9.99179	3.12464	0.846091	3.69303	0.000221598	0.0186338	1.52787	1.8141	2.89971	25.5928	10.2545	17.8617761585173 retrotransposon protein- putative- unclassified- expressed	up
LOC_Os03g03370	231.324	-1.81749	0.492269	-3.69207	0.000222439	0.0186497	344.534	515.203	221.345	61.8492	119.978	125.032433109621 fatty acid hydroxylase- putative- expressed	down
LOC_Os12g33300	43.6498	-2.85649	0.77403	-3.69041	0.000223896	0.0187169	68.7541	45.3524	115.988	2.13273	15.3818	14.2894209268138 integral membrane protein DUF6 containing protein- expressed	down
LOC_Os11g37900	1464.43	1.88143	0.510248	3.68728	0.000226661	0.0188928	688.305	317.467	869.913	1894.93	1762.76	3253.22483100461 3-ketoacyl-CoA synthase- putative- expressed	up
LOC_Os06g28780	33.8471	3.00666	0.816556	3.68212	0.000231303	0.0192237	9.16721	4.53524	8.69913	19.1946	47.1709	114.315367414511 retrotransposon protein- putative- LINE subclass- expressed	up
LOC_Os02g54890	1758.51	1.78188	0.484186	3.68015	0.000233093	0.0193163	1251.32	512.482	612.806	3680.03	2198.57	2295.83362890809 UDP-glucuronate 4-epimerase- putative- expressed	up
LOC_Os03g09170	75.2468	2.16999	0.590231	3.67651	0.000236446	0.0195375	17.5705	29.0255	35.7631	174.884	139.462	54.7761135527863 ethylene-responsive transcription factor- putative- expressed	up
LOC_Os11g10760	753.484	-0.709258	0.193031	-3.67432	0.000238482	0.019649	899.151	1064.87	840.916	565.174	543.491	607.300389389587 NBS-LRR disease resistance protein- putative- expressed	down
LOC_Os11g03300	128.997	-2.77584	0.756174	-3.6709	0.0002417	0.0198569	301.754	68.9356	304.47	29.8582	15.3818	53.5853284755518 NAC domain transcription factor- putative- expressed	down
LOC_Os02g45780	384.811	2.18939	0.596934	3.66772	0.000244721	0.0200319	194.039	48.9806	172.05	789.11	652.189	452.498329349104 zinc finger- C3HC4 type domain containing protein- expressed	up
LOC_Os05g41370	20.3621	-2.0348	0.554875	-3.66713	0.000245285	0.0200319	22.918	44.4453	30.9302	8.53092	8.20363	7.14471046340691 TKL_IRAK_DUF26-la.1 - DUF26 kinases have homology to DUF26 containing loci- expressed	down
LOC_Os10g29400	38.293	2.5654	0.699695	3.66646	0.000245933	0.0200319	13.7508	15.4198	3.86628	31.991	86.1382	78.591815097476 transposon protein- putative- CACTA- En/Spm sub-class- expressed	up
LOC_Os11g04230	31.0676	1.59787	0.436442	3.66113	0.000251108	0.0203954	16.0426	9.97753	20.298	40.5219	47.1709	52.3945433983173 transcription initiation factor- putative- expressed	up
LOC_Os02g14190	4.50931	-5.48799	1.50105	-3.6561	0.000256085	0.0206821	9.16721	7.25638	10.6323	0	0	0 spermidine synthase- putative- expressed	down
LOC_Os08g41650	23.1375	-3.00017	0.820517	-3.65644	0.000255738	0.0206821	34.3771	73.4709	15.4651	4.26546	4.10182	7.14471046340691 expressed protein	down
LOC_Os09g39060	210.419	1.53834	0.42105	3.65358	0.00025861	0.0208272	90.9082	78.0061	154.651	371.095	222.524	345.327672398001 vignain precursor- putative- expressed	up
LOC_Os02g40820	664.841	1.10272	0.30194	3.65211	0.000260094	0.0208879	430.859	374.611	462.021	1176.2	851.127	694.227700027705 expressed protein	up
LOC_Os06g09420	153.129	1.06427	0.29189	3.64614	0.000266207	0.0213189	100.075	105.218	91.8242	154.623	234.829	232.203090060725 B3 DNA binding domain containing protein- expressed	up
LOC_Os05g37730	1548.06	0.895057	0.245598	3.6444	0.000268017	0.021404	1209.31	838.112	1200.48	2166.85	1927.85	1945.74281620115 MYB family transcription factor- putative- expressed	up
LOC_Os01g72330	2350.96	1.7703	0.486553	3.63846	0.000274271	0.0218423	819.702	610.443	1767.86	4093.78	3380.92	3433.03337766702 OsRR4 type-A response regulator- expressed	up
LOC_Os08g05690	101.728	-1.25962	0.346285	-3.63752	0.000275274	0.0218614	157.371	108.846	164.317	74.6456	49.2218	55.9668986300208 ABC transporter- ATP-binding protein- putative- expressed	down
LOC_Os08g14000	1328.46	2.12408	0.584101	3.6365	0.000276365	0.0218872	451.485	269.393	766.49	1454.52	1535.1	3493.76341660598 retrotransposon protein- putative- Ty1-copia subclass- expressed	up
LOC_Os03g07990	2194.35	0.655342	0.180343	3.63387	0.0002792	0.0220507	1537.04	1631.78	1944.74	2652.05	2612.86	2787.62786580593 acetyltransferase- GNAT family- putative- expressed	up
LOC_Os06g03150	15.4004	-3.73389	1.02876	-3.62951	0.000283954	0.0223643	42.0164	7.25638	36.7297	2.13273	3.07636	1.19078507723448 expressed protein	down
LOC_Os05g50830	33.1784	3.55557	0.98072	3.62547	0.000288442	0.0226554	1.52787	3.62819	10.6323	71.4465	15.3818	96.4535912559933 protein kinase family protein- putative- expressed	up
LOC_Os01g42330	140.111	-1.65742	0.457946	-3.61925	0.000295456	0.0231427	188.692	281.185	168.183	40.5219	65.6291	96.4535912559933 retrotransposon protein- putative- unclassified- expressed	down
LOC_Os04g37750	212.503	-0.910209	0.251804	-3.61475	0.000300634	0.0233572	271.961	320.188	239.709	136.495	136.385	170.282266044531 expressed protein	down
LOC_Os04g38410	11821.9	1.32434	0.366314	3.61531	0.000299991	0.0233572	5596.58	7068.62	7576.94	22553.6	10999	17136.5880464815 chlorophyll A-B binding protein- putative- expressed	up
LOC_Os11g13890	15849.1	1.45746	0.403199	3.61474	0.000300645	0.0233572	5820.42	9684.55	9879.32	27960.1	14976.8	26773.6116765402 chlorophyll A-B binding protein- putative- expressed	up
LOC_Os06g03080	7.85372	-6.29362	1.74156	-3.61379	0.000301756	0.0233799	30.5574	12.6987	3.86628	0	0	0 aspartic protease- putative- expressed	down
LOC_Os03g31510	537.704	-0.939191	0.259958	-3.61286	0.000302844	0.0234008	653.164	830.856	636.003	349.768	315.84	440.590478576759 cysteine proteinase inhibitor 8 precursor- putative- expressed	down
LOC_Os02g34970	26.5548	-3.2199	0.891483	-3.61185	0.000304022	0.0234286	71.0459	55.3299	17.3983	1.06637	6.15273	8.33549554064139 no apical meristem protein- putative- expressed	down
LOC_Os04g58160	1390.58	0.662844	0.183688	3.60854	0.000307926	0.0236656	1054.23	955.121	1220.78	1759.5	1628.42	1725.44757691277 fiber protein Fb34- putative- expressed	up
LOC_Os11g06620	12.7363	2.14608	0.594846	3.6078	0.000308807	0.0236697	3.81967	3.62819	6.76599	20.2609	20.5091	21.4341313902207 transposon protein- putative- CACTA- En/Spm sub-class- expressed	up
LOC_Os08g07260	23.2122	3.4873	0.96753	3.60433	0.000312957	0.0239236	3.05574	4.53524	3.86628	44.7874	75.8836	7.14471046340691 O-methyltransferase- putative- expressed	up
LOC_Os01g09770	1841.48	1.29459	0.360016	3.59591	0.000323254	0.0246449	863.246	931.538	1405.39	3272.68	2660.03	1915.97318927029 expressed protein	up
LOC_Os07g10830	4325.81	-0.871373	0.242608	-3.59169	0.00032854	0.0249813	6898.33	4700.32	5182.75	2917.58	3289.66	2966.2456273911 dolichyl-diphosphooligosaccharide--protein glycosyltransferase 48 kDasubunit precursor- putative- expressed	down
LOC_Os01g58420	1532.98	1.88462	0.525243	3.5881	0.0003331	0.0251328	599.689	299.326	1061.29	2728.83	2427.25	2081.49231500588 AP2 domain containing protein- expressed	up
LOC_Os02g09940	2400.3	1.56283	0.435613	3.58766	0.000333658	0.0251328	689.069	1702.53	1250.74	4086.31	2769.75	3903.39348317464 peroxiredoxin- putative- expressed	up
LOC_Os08g01880	705.745	0.635611	0.177108	3.58884	0.000332149	0.0251328	498.849	621.328	538.38	840.296	867.534	868.082321303939 synaptobrevin-related family protein- putative- expressed	up
LOC_Os07g30930	492.038	0.654704	0.182561	3.58622	0.000335511	0.0251765	366.689	366.447	413.692	590.766	553.745	660.885717865139 pentatricopeptide repeat domain containing protein- putative- expressed	up
LOC_Os12g01480	228.938	-1.4001	0.390542	-3.58502	0.00033705	0.0252258	450.721	336.515	208.779	110.902	140.487	126.223218186855 phosphatidate cytidylyltransferase- putative- expressed	down
LOC_Os03g22130	15.4495	3.75733	1.04983	3.579	0.000344918	0.0257473	0.763935	0	5.79942	26.6591	22.56	36.914337394269 expressed protein	up
LOC_Os08g14070	145.048	1.82565	0.510884	3.57352	0.000352218	0.0262237	40.4885	67.1215	84.0916	141.827	193.811	342.946102243532 LYR motif containing protein- putative- expressed	up
LOC_Os12g23700	39.5499	1.77854	0.498082	3.57077	0.000355929	0.0264312	13.7508	24.4903	15.4651	86.3756	54.3491	42.8682627804414 cyclin-dependent kinase G-2- putative- expressed	up
LOC_Os01g57370	3.99352	5.63334	1.57901	3.56763	0.00036022	0.0266116	0	0	0	10.6637	6.15273	7.14471046340691 cyclic nucleotide-gated ion channel 2- putative- expressed	up
LOC_Os08g31090	69.2888	1.93349	0.541897	3.56801	0.000359709	0.0266116	45.8361	23.5832	16.4317	147.158	77.9345	104.789086796635 expressed protein	up
LOC_Os09g03939	707.887	3.28038	0.919836	3.56626	0.000362112	0.0266824	90.9082	131.522	173.983	319.91	433.767	3097.23198588689 white-brown complex homolog protein 11- putative- expressed	up
LOC_Os05g41590	591.336	0.890175	0.250177	3.55819	0.000373422	0.0274451	425.512	336.515	481.352	687.806	747.556	869.273106381174 glycerol-3-phosphate dehydrogenase- putative- expressed	up
LOC_Os07g32710	5066.34	4.57725	1.28739	3.55545	0.000377338	0.0276618	547.741	3.62819	670.8	10317.1	13971.8	4886.98195697032 retrotransposon protein- putative- unclassified- expressed	up
LOC_Os04g26040	12.7622	2.28362	0.643319	3.54975	0.000385602	0.0281953	4.58361	2.72114	5.79942	21.3273	26.6618	15.4802060040483 transposon protein- putative- CACTA- En/Spm sub-class- expressed	up
LOC_Os06g46450	1302.57	-0.604165	0.17024	-3.54891	0.000386827	0.0282127	1556.13	1717.95	1440.19	975.724	1108.52	1016.93045595825 polyprenyl synthetase- putative- expressed	down
LOC_Os06g15110	27.5257	3.93466	1.1094	3.54667	0.000390134	0.0283815	4.58361	5.44229	0	61.8492	12.3055	80.973385251945 retrotransposon protein- putative- unclassified- expressed	up
LOC_Os11g07960	1151.32	-0.840512	0.237091	-3.5451	0.000392465	0.0284786	1663.09	1512.96	1256.54	947.999	815.236	712.089476186222 transferase family protein- putative- expressed	down
LOC_Os02g48110	6980.69	-0.813797	0.22975	-3.5421	0.000396953	0.0287003	9364.31	9572.08	7760.59	5897	5002.17	4288.01706312138 DnaK family protein- putative- expressed	down
LOC_Os04g33080	2543.85	-0.607372	0.171491	-3.54172	0.000397528	0.0287003	3168.8	3118.43	2926.77	1870.41	1904.27	2274.39949751787 protein phosphatase 2C- putative- expressed	down
LOC_Os01g20720	36.4398	-1.68469	0.476563	-3.53509	0.000407641	0.029232	47.3639	68.9356	50.2617	10.6637	16.4073	25.0064866219242 CC-NBS-LRR- putative- expressed	down
LOC_Os04g48760	76.4334	-5.07795	1.43678	-3.53426	0.000408913	0.029232	378.148	65.3074	1.93314	6.39819	2.05091	4.76314030893794 leucine-rich repeat family protein- putative- expressed	down
LOC_Os06g03120	5.00091	-5.64398	1.59695	-3.53422	0.000408982	0.029232	16.0426	8.16343	5.79942	0	0	0 aspartic proteinase nepenthesin-2 precursor- putative- expressed	down
LOC_Os11g09160	887.001	-0.741019	0.209563	-3.53601	0.000406212	0.029232	1177.22	1114.76	1038.1	656.881	767.04	568.004481840849 B3 DNA binding domain containing protein- expressed	down
LOC_Os01g27340	4.98052	-5.62651	1.59438	-3.52897	0.000417181	0.0297436	5.34754	9.07048	15.4651	0	0	0 glutathione S-transferase- putative- expressed	down
LOC_Os03g48780	688.624	2.54033	0.721173	3.5225	0.000427502	0.0303661	170.357	119.73	316.068	1155.94	361.985	2007.66364021734 Cupin domain containing protein- expressed	up
LOC_Os08g34070	1220.12	-0.649899	0.184517	-3.52217	0.000428036	0.0303661	1533.22	1522.93	1415.06	842.429	1074.68	932.384715474602 DCN1- putative- expressed	down
LOC_Os02g54780	1184.42	0.720732	0.205062	3.5147	0.000440253	0.0311555	999.226	938.795	745.226	1515.31	1506.39	1401.55403590499 CYPRO4- putative- expressed	up
LOC_Os04g52810	33.9079	-3.15195	0.898518	-3.50794	0.000451586	0.0318786	98.5476	10.8846	73.4593	6.39819	8.20363	5.95392538617242 no apical meristem protein- putative- expressed	down
LOC_Os02g48290	1884.64	-0.730756	0.208423	-3.50612	0.000454691	0.0319401	2484.32	2573.29	1997.9	1297.77	1394.62	1559.92845117718 thioredoxin reductase 2- putative- expressed	down
LOC_Os03g12520	23.3237	1.70794	0.487047	3.50673	0.000453654	0.0319401	7.63935	11.7916	13.532	31.991	29.7382	45.2498329349104 STRUBBELIG-RECEPTOR FAMILY 7 precursor- putative- expressed	up
LOC_Os01g68720	219.524	-2.64323	0.754276	-3.50434	0.000457749	0.0319977	110.007	739.244	286.105	39.4555	62.5527	79.7826001747105 keratin- type I cytoskeletal 9- putative- expressed	down
LOC_Os02g30700	37.0177	2.96848	0.846939	3.50495	0.000456696	0.0319977	18.3344	4.53524	1.93314	61.8492	46.1454	89.3088807925864 MYB family transcription factor- putative- expressed	up
LOC_Os06g24040	13.3901	4.46745	1.2765	3.49976	0.000465681	0.0324727	1.52787	0	1.93314	5.33183	21.5345	50.0129732438484 expressed protein	up
LOC_Os07g46800	109.581	0.86154	0.246221	3.49906	0.000466906	0.0324789	69.518	76.192	87.9579	150.358	128.182	145.275779422607 expressed protein	up
LOC_Os01g56080	38.3629	-2.00701	0.574153	-3.4956	0.000472997	0.0327205	70.282	49.8876	63.7936	9.59729	9.22909	27.3880567763931 expressed protein	down
LOC_Os02g32520	8285.63	-2.16998	0.620857	-3.49514	0.000473812	0.0327205	12442.2	20265.3	7967.44	1534.5	2267.28	5237.07276967726 ERD1 protein- chloroplast precursor- putative- expressed	down
LOC_Os03g50210	300.982	0.804635	0.230141	3.49628	0.000471796	0.0327205	203.971	226.762	227.144	349.768	455.302	342.946102243532 DUF292 domain containing protein- expressed	up
LOC_Os06g04670	13.8891	3.51659	1.00653	3.49376	0.000476268	0.0328108	3.81967	2.72114	0	38.3892	27.6873	10.7170656951104 CAF1 family ribonuclease containing protein- putative- expressed	up
LOC_Os11g12240	68.1979	-2.52666	0.723518	-3.49219	0.000479073	0.0329247	103.895	191.387	53.1614	10.6637	14.3564	35.7235523170345 retrotransposon protein- putative- unclassified- expressed	down
LOC_Os05g41780	4022.35	1.50067	0.429925	3.49055	0.000482028	0.0330484	1135.21	2331.11	2835.92	6979.36	5260.58	5591.92672269314 AP2 domain containing protein- expressed	up
LOC_Os02g15540	1722.25	-0.994923	0.285503	-3.4848	0.000492501	0.0336856	2847.95	2204.13	1828.75	1341.49	1115.69	995.496324568029 expressed protein	down
LOC_Os02g13220	9.51979	3.25316	0.934763	3.4802	0.000501037	0.0341133	0	2.72114	2.89971	12.7964	18.4582	20.2433463129862 F-box family protein- putative- expressed	up
LOC_Os04g37680	31.8077	2.78302	0.799686	3.48015	0.00050114	0.0341133	6.11148	1.8141	16.4317	45.8537	42.0436	78.591815097476 alpha/beta hydrolase fold- putative- expressed	up
LOC_Os08g38220	874.012	2.02937	0.58338	3.47864	0.000503973	0.0342247	294.879	152.384	584.775	1846.95	1025.45	1339.6332118888 dof zinc finger domain containing protein- putative- expressed	up
LOC_Os01g32670	172.846	2.56809	0.739073	3.47475	0.000511334	0.0345604	22.1541	71.6568	56.0611	336.971	457.353	92.8812360242898 expressed protein	up
LOC_Os04g46620	3362.37	-0.7405	0.213097	-3.47494	0.000510962	0.0345604	4381.93	4494.42	3743.53	2241.5	2381.1	2931.7128601513 T-complex protein- putative- expressed	down
LOC_Os01g66480	10.6063	-4.84941	1.39737	-3.47039	0.00051971	0.0350436	32.0853	21.7691	7.73256	0	2.05091	0 expressed protein	down
LOC_Os01g74110	37.6084	1.53328	0.442456	3.46538	0.000529476	0.0356182	22.918	14.5128	20.298	42.6546	50.2473	75.0194598657725 metal cation transporter- putative- expressed	up
LOC_Os06g04240	276.502	1.81982	0.525634	3.46215	0.00053588	0.0359644	56.5312	196.829	113.089	416.949	374.291	501.320517515718 expressed protein	up
LOC_Os02g25630	52.1925	3.12776	0.905146	3.45552	0.000549223	0.0366021	9.16721	1.8141	21.2645	100.238	38.9673	141.703424190904 expressed protein	up
LOC_Os11g28530	158.723	-2.81815	0.815536	-3.45559	0.000549099	0.0366021	127.577	592.302	114.055	24.5264	30.7636	63.1116090934277 terpene synthase- putative- expressed	down
LOC_Os09g20390	1655.61	0.76758	0.222184	3.45471	0.000550888	0.0366276	1018.32	1432.23	1225.61	2051.69	1964.77	2241.0575153553 uncharacterized glycosyl hydrolase Rv2006/MT2062- putative- expressed	up
LOC_Os03g61260	10148	1.32993	0.38524	3.45222	0.000555997	0.0367962	4359.01	4409.16	8559.95	15868.6	12529	15162.2663884267 ribosomal L18p/L5e family protein- putative- expressed	up
LOC_Os11g38330	4762.81	-0.870889	0.252268	-3.45224	0.000555958	0.0367962	7087.02	6013.73	5374.13	3721.62	3677.28	2703.08212532228 ZOS11-06 - C2H2 zinc finger protein- expressed	down
LOC_Os01g47350	2945.43	1.19751	0.347585	3.44523	0.000570567	0.0376732	1743.3	1219.98	2402.89	4603.5	3554.22	4148.69520908494 enoyl-CoA hydratase/isomerase family protein- putative- expressed	up
LOC_Os09g37080	155.413	1.64547	0.477987	3.44249	0.000576386	0.0379698	79.4492	49.8876	96.657	196.211	350.705	159.565200349421 expressed protein	up
LOC_Os03g15950	1489.44	-0.731443	0.212849	-3.43644	0.000589417	0.0386501	2172.63	1765.12	1639.3	1024.78	1205.93	1128.86425321829 enolase- putative- expressed	down
LOC_Os08g05810	272.961	1.33682	0.388972	3.43681	0.000588614	0.0386501	126.813	107.032	231.01	393.489	394.8	384.623579946739 DEAD-box ATP-dependent RNA helicase- putative- expressed	up
LOC_Os08g30340	621.261	3.58934	1.04589	3.43185	0.000599489	0.0392206	118.41	69.8427	97.6236	97.0393	562.974	2781.67394041976 PAS2- putative- expressed	up
LOC_Os05g06250	115.426	1.84072	0.536984	3.42789	0.000608296	0.0396154	19.8623	70.7497	60.8939	178.083	171.251	191.716397434752 expressed protein	up
LOC_Os08g34360	35.2292	1.77076	0.51655	3.42806	0.000607905	0.0396154	10.6951	19.9551	17.3983	34.1237	55.3745	73.8286747885381 AP2 domain containing protein- expressed	up
LOC_Os02g24720	155.02	1.19858	0.349871	3.42578	0.000613037	0.0398335	71.8098	87.9836	122.754	197.278	183.556	266.735857300525 LTPL21 - Protease inhibitor/seed storage/LTP family protein precursor- expressed	up
LOC_Os04g57890	3677.39	-0.832097	0.243189	-3.4216	0.000622538	0.0403591	5730.27	4562.45	3835.35	2810.94	2665.16	2460.16196956645 oligosaccharyl transferase- putative- expressed	down
LOC_Os04g32850	5360.16	1.89135	0.553402	3.41768	0.000631564	0.0407594	993.879	2521.59	3313.4	11779.1	6532.14	7020.86881537452 basic proline-rich protein- putative- expressed	up
LOC_Os04g49220	171.004	-0.817274	0.239119	-3.41785	0.000631172	0.0407594	220.013	243.089	191.381	108.769	135.36	127.41400326409 mitochondrial import inner membrane translocase subunit Tim- putative- expressed	down
LOC_Os12g17430	1171.08	0.988699	0.289905	3.41042	0.000648621	0.0416721	650.872	812.715	891.178	1952.52	1266.44	1452.75779422607 NBS-LRR disease resistance protein- putative- expressed	up
LOC_Os09g34230	306.505	2.45367	0.720661	3.40475	0.000662238	0.0424515	170.357	42.6312	70.5596	303.914	339.425	912.141369161615 UDP-glucoronosyl/UDP-glucosyl transferase- putative- expressed	up
LOC_Os08g14810	188.85	0.981057	0.288289	3.40303	0.000666419	0.042624	146.675	112.474	121.788	272.99	285.076	194.097967589221 NB-ARC domain containing protein- expressed	up
LOC_Os01g19430	24.6418	4.06749	1.19586	3.4013	0.000670673	0.0427572	0.763935	0	7.73256	57.5837	61.5273	20.2433463129862 3-5 exonuclease domain-containing protein- putative- expressed	up
LOC_Os06g08250	953.47	0.972573	0.286021	3.40035	0.000672989	0.0427572	765.462	517.017	648.569	1424.66	1357.7	1007.40417534037 zinc finger family protein- putative- expressed	up
LOC_Os08g34190	989.621	-0.697935	0.205241	-3.40056	0.000672478	0.0427572	1290.29	1317.94	1065.16	829.632	761.912	672.793568637484 stromal cell-derived factor 2-like protein precursor- putative- expressed	down
LOC_Os03g09250	1416	-2.13948	0.630011	-3.39593	0.000683958	0.0432342	3622.58	2155.15	1146.35	342.303	342.502	887.134882539691 inositol-3-phosphate synthase- putative- expressed	down
LOC_Os04g46350	149.362	1.03699	0.30551	3.3943	0.000688052	0.0432342	95.4918	87.9836	110.189	240.999	150.742	210.768958670504 homeobox associated leucine zipper- putative- expressed	up
LOC_Os11g10490	6.19375	6.26864	1.84675	3.39441	0.00068776	0.0432342	0	0	0	24.5264	10.2545	2.38157015446897 transposon protein- putative- CACTA- En/Spm sub-class- expressed	up
LOC_Os12g02210	154.023	4.74292	1.39732	3.39429	0.000688057	0.0432342	1.52787	0	31.8968	231.401	209.193	450.116759194635 RING finger protein- putative- expressed	up
LOC_Os06g40210	455.384	-1.00046	0.29487	-3.39289	0.000691602	0.0433617	671.498	698.427	451.388	280.454	276.873	353.663167938642 expressed protein	down
LOC_Os11g01410	18.5112	2.30201	0.678663	3.39198	0.000693889	0.0434098	4.58361	2.72114	11.5988	23.46	31.7891	36.914337394269 ammonium transporter protein- putative- expressed	up
LOC_Os02g53850	14.8392	1.84514	0.544306	3.38989	0.000699194	0.0435511	4.58361	7.25638	7.73256	26.6591	22.56	20.2433463129862 OsSub21 - Putative Subtilisin homologue- expressed	up
LOC_Os09g19650	88.472	-4.08089	1.2038	-3.39	0.000698919	0.0435511	405.649	15.4198	80.2253	4.26546	20.5091	4.76314030893794 3-ketoacyl-CoA synthase precursor- putative- expressed	down
LOC_Os04g16160	9.62364	5.91164	1.74428	3.38916	0.000701069	0.043573	0	0	0.96657	6.39819	5.12727	45.2498329349104 expressed protein	up
LOC_Os06g06910	313.216	1.11613	0.329423	3.38814	0.000703695	0.0436413	178.761	160.547	254.208	520.386	341.476	423.919487495477 expressed protein	up
LOC_Os06g32900	267.799	2.11541	0.625453	3.3822	0.00071907	0.044442	41.2525	126.987	133.387	600.364	480.938	223.867594520083 retrotransposon protein- putative- Ty3-gypsy subclass- expressed	up
LOC_Os09g11390	5.80549	5.17837	1.53118	3.38196	0.000719715	0.044442	0	0.907048	0	11.73	17.4327	4.76314030893794 transposon protein- putative- unclassified- expressed	up
LOC_Os01g08370	405.838	-0.939337	0.277961	-3.37938	0.000726499	0.0444524	666.915	510.668	422.391	277.255	255.338	302.459409617559 symbiosis-related disease resistance protein- putative- expressed	down
LOC_Os01g47270	587.126	0.876247	0.259361	3.37849	0.000728863	0.0444524	404.885	347.399	490.051	687.806	698.334	894.279593003098 DUF1645 domain containing protein- putative- expressed	up
LOC_Os04g58810	1744.31	1.76199	0.521462	3.37895	0.000727639	0.0444524	363.633	1138.35	881.512	3500.88	2529.8	2051.72268807502 CAF1 family ribonuclease containing protein- putative- expressed	up
LOC_Os09g23220	34.5006	-5.52386	1.63536	-3.37777	0.000730766	0.0444524	183.344	16.3269	2.89971	0	2.05091	2.38157015446897 glycosyl hydrolases family 16- putative- expressed	down
LOC_Os10g38660	6.02258	4.32183	1.27936	3.37813	0.000729818	0.0444524	0.763935	0.907048	0	8.53092	16.4073	9.52628061787588 glutathione S-transferase- putative- expressed	up
LOC_Os11g44860	64.1649	-2.14456	0.634409	-3.38041	0.000723785	0.0444524	119.938	122.451	71.5262	7.46456	33.84	29.7696269308621 cysteine-rich receptor-like protein kinase 28 precursor- putative- expressed	down
LOC_Os08g31670	110.498	-1.41639	0.419619	-3.37543	0.000737015	0.0447373	236.056	126.08	119.855	53.3183	57.4254	70.2563195568346 transporter- putative- expressed	down
LOC_Os09g25100	191.367	2.82166	0.836274	3.37409	0.000740598	0.0447663	34.3771	18.141	89.891	250.596	124.08	631.116090934277 CAMK_KIN1/SNF1/Nim1_like.35 - CAMK includes calcium/calmodulin depedent protein kinases- expressed	up
LOC_Os12g04980	24.6596	-1.96864	0.58346	-3.37408	0.000740625	0.0447663	40.4885	33.5608	43.4957	6.39819	6.15273	17.8617761585173 DNA repair protein Rad51- putative- expressed	down
LOC_Os08g38440	625.984	-0.698967	0.207329	-3.37129	0.000748158	0.0451262	715.043	856.253	752.958	411.617	519.905	500.129732438484 GRAM and C2 domains containing protein- putative- expressed	down
LOC_Os03g18190	250.79	-1.14946	0.341109	-3.36977	0.000752306	0.0452809	319.325	450.803	266.773	140.76	135.36	191.716397434752 importin subunit beta- putative- expressed	down
LOC_Os03g57900	310.348	0.85395	0.25368	3.36625	0.000761975	0.0456561	227.653	243.996	191.381	462.803	330.196	406.057711336959 zinc finger A20 and AN1 domain-containing stress-associated protein- putative- expressed	up
LOC_Os06g38340	6224.71	-2.94291	0.874389	-3.36567	0.000763578	0.0456561	5248.99	19919.7	7881.41	298.582	1301.3	2698.31898501334 receptor-like protein kinase precursor- putative- expressed	down
LOC_Os07g37790	386.65	-0.665946	0.197893	-3.36518	0.000764927	0.0456561	495.794	516.11	410.792	285.786	299.433	311.985690235435 expressed protein	down
LOC_Os03g22655	3.95204	5.62027	1.67067	3.36408	0.000767983	0.045743	0	0	0	12.7964	6.15273	4.76314030893794 tubby-like F-box protein 3- putative- expressed	up
LOC_Os06g49360	1209.61	1.05452	0.313823	3.36025	0.000778718	0.045999	640.941	741.058	977.203	1830.95	1831.46	1236.0349101694 NBS-LRR disease resistance protein- putative- expressed	up
LOC_Os06g50060	109.706	0.947457	0.281945	3.36043	0.00077822	0.045999	82.5049	57.144	85.0582	153.557	139.462	140.512639113669 ras-related protein- putative- expressed	up
LOC_Os09g39620	1293	-2.23712	0.665742	-3.36034	0.000778454	0.045999	1135.21	3357.89	1907.04	246.33	292.254	819.260133137325 protein kinase family protein- putative- expressed	down
LOC_Os12g25200	159.498	3.19822	0.951741	3.36038	0.000778343	0.045999	27.5016	16.3269	50.2617	545.979	35.8909	281.025278227338 chloride transporter- chloride channel family- putative- expressed	up
LOC_Os05g05510	11.217	-3.82416	1.13843	-3.35915	0.000781837	0.046083	9.16721	37.189	16.4317	2.13273	0	2.38157015446897 expressed protein	down
LOC_Os05g06140	71.0255	-6.64147	1.97745	-3.35861	0.000783362	0.046083	351.41	0	70.5596	2.13273	2.05091	0 lipase- putative- expressed	down
LOC_Os01g10320	125.122	1.04803	0.312318	3.35564	0.000791822	0.0461988	101.603	61.6793	81.1919	183.415	176.378	146.466564499842 class III HD-Zip protein 8- putative- expressed	up
LOC_Os03g05310	3299.12	-1.60726	0.478932	-3.35592	0.000791006	0.0461988	6041.96	5902.16	2958.67	1106.89	1391.54	2393.47800524131 pheophorbide a oxygenase- chloroplast precursor- putative- expressed	down
LOC_Os05g09520	79.0782	-4.57303	1.3629	-3.35537	0.000792602	0.0461988	418.636	29.0255	7.73256	7.46456	9.22909	2.38157015446897 IQ calmodulin-binding motif family protein- expressed	down
LOC_Os05g13580	1063.29	1.07614	0.320803	3.35452	0.000795026	0.0461988	642.469	917.932	491.984	1366.01	1544.33	1417.03424190904 OsCML18 - Calmodulin-related calcium sensor protein- expressed	up
LOC_Os08g14020	75.8378	1.56551	0.466675	3.3546	0.000794802	0.0461988	39.7246	47.1665	28.0305	106.637	162.022	71.4471046340691 retrotransposon protein- putative- Ty1-copia subclass- expressed	up
LOC_Os09g25540	310.657	1.30815	0.390211	3.35242	0.000801081	0.0464562	187.164	145.128	203.946	638.753	328.145	360.807878402049 receptor-like protein kinase 2 precursor- putative- expressed	up
LOC_Os06g41500	15.899	2.30124	0.686862	3.35036	0.000807072	0.0467089	3.05574	5.44229	7.73256	23.46	16.4073	39.295907548738 D-mannose binding lectin family protein- expressed	up
LOC_Os03g48770	68.5327	3.95623	1.18134	3.34894	0.000811215	0.0468538	2.2918	7.25638	15.4651	58.6501	14.3564	313.176475312669 Cupin domain containing protein- expressed	up
LOC_Os10g36229	32.2162	1.76148	0.526229	3.34737	0.000815834	0.046931	16.8066	14.5128	12.5654	26.6591	58.4509	64.3023941706622 mov34/MPN/PAD-1 family protein- expressed	up
LOC_Os03g12815	61.3502	1.54457	0.461545	3.34652	0.000818327	0.0469799	16.8066	41.7242	35.7631	101.305	74.8582	97.6443763332277 expressed protein	up
LOC_Os05g38460	221.7	-1.2943	0.386869	-3.34558	0.000821121	0.0470458	271.961	452.617	220.378	114.101	142.538	128.604788341324 MYB family transcription factor- putative- expressed	down
LOC_Os05g42240	7.29268	-6.18526	1.84914	-3.34495	0.000822987	0.0470584	23.682	18.141	1.93314	0	0	0 expressed protein	down
LOC_Os10g08810	14.5615	2.10256	0.629229	3.34149	0.000833309	0.0475535	5.34754	7.25638	3.86628	33.0573	16.4073	21.4341313902207 retrotransposon protein- putative- Ty3-gypsy subclass	up
LOC_Os11g01690	6.76326	4.43589	1.3279	3.34054	0.000836162	0.0476213	0	0	1.93314	14.9291	15.3818	8.33549554064139 expressed protein	up
LOC_Os01g23239	3.78169	5.55608	1.66422	3.33855	0.000842162	0.0476269	0	0	0	4.26546	11.28	7.14471046340691 retrotransposon protein- putative- Ty3-gypsy subclass- expressed	up
LOC_Os05g37470	1300.91	0.952596	0.285275	3.33922	0.000840128	0.0476269	789.908	748.314	1121.22	1975.98	1461.27	1708.77658583149 transmembrane amino acid transporter protein- putative- expressed	up
LOC_Os08g44150	94.7585	-1.21506	0.363905	-3.33895	0.000840971	0.0476269	113.062	174.153	110.189	44.7874	65.6291	60.7300389389587 transmembrane 9 superfamily member- putative- expressed	down
LOC_Os11g44630	214.057	-2.88039	0.862831	-3.3383	0.000842924	0.0476269	715.807	279.371	135.32	26.6591	23.5854	103.5983017194 calmodulin binding protein- putative- expressed	down
LOC_Os02g44704	217.964	-1.2144	0.363845	-3.3377	0.000844751	0.047636	361.341	292.069	260.007	100.238	110.749	183.380901894111 LYR motif containing protein- putative- expressed	down
LOC_Os11g09360	7.1537	4.54401	1.36215	3.33591	0.000850199	0.0478488	0	1.8141	0	21.3273	10.2545	9.52628061787588 OsFBX398 - F-box domain containing protein- expressed	up
LOC_Os04g41540	609.138	1.57438	0.472279	3.33358	0.000857371	0.0481576	475.931	224.948	217.478	1152.74	945.469	638.260801397684 OsCML22 - Calmodulin-related calcium sensor protein- expressed	up
LOC_Os03g27190	1493.15	1.30382	0.391379	3.33136	0.000864233	0.0483531	715.043	742.872	1125.09	2989.02	1697.13	1689.72402459573 ICE-like protease p20 domain containing protein- putative- expressed	up
LOC_Os12g04790	844.794	-0.715863	0.214874	-3.33156	0.000863616	0.0483531	1226.88	1032.22	891.178	620.625	672.698	625.162165548104 expressed protein	down
LOC_Os02g04170	533.459	-1.41608	0.425785	-3.3258	0.000881644	0.0491349	604.272	1171	552.878	237.8	279.949	354.853953015876 L-aspartate oxidase 1- putative- expressed	down
LOC_Os03g14570	1271.23	0.799587	0.240389	3.32622	0.00088033	0.0491349	854.079	791.853	1137.65	1688.06	1675.59	1480.14585100246 expressed protein	up
LOC_Os01g05880	18.2673	3.5188	1.05829	3.325	0.000884189	0.0491808	3.05574	0	5.79942	43.721	45.12	11.9078507723448 OsFBX1 - F-box domain containing protein- expressed	up
LOC_Os12g18374	415.005	1.1765	0.354005	3.32339	0.000889293	0.0493687	181.816	256.695	325.734	720.863	525.033	479.886386125497 NB-ARC domain containing protein- expressed	up
LOC_Os05g46500	159.407	-0.756258	0.227761	-3.32041	0.000898863	0.0498033	206.262	200.458	194.281	109.836	138.436	107.170656951104 expressed protein	down
LOC_Os01g28790	2358.65	1.77639	0.535236	3.3189	0.000903738	0.0499376	419.4	1343.34	1435.36	3611.78	4116.17	3225.83677422822 PRAS-rich protein- putative- expressed	up
LOC_Os08g10100	12.9469	-3.19103	0.961567	-3.31858	0.00090478	0.0499376	12.223	32.6537	25.1308	0	4.10182	3.57235523170345 expressed protein	down
LOC_Os01g18800	5052.99	-0.862864	0.260209	-3.31604	0.000913024	0.0502955	6257.39	7229.17	6074.89	2764.02	3737.78	4254.67508095881 CAMK_KIN1/SNF1/Nim1_like.9 - CAMK includes calcium/calmodulin depedent protein kinases- expressed	down
LOC_Os05g05354	61.8698	-1.08856	0.328381	-3.31493	0.000916675	0.0503665	90.1443	85.2625	77.3256	44.7874	45.12	28.5788418536276 expressed protein	down
LOC_Os07g08940	5.41466	6.07631	1.83321	3.31457	0.000917837	0.0503665	0	0	0	9.59729	20.5091	2.38157015446897 expressed protein	up
LOC_Os03g06710	667.742	0.952134	0.287469	3.31213	0.000925897	0.0507115	370.508	403.636	591.541	973.592	819.338	847.838974990953 PPR repeat domain containing protein- putative- expressed	up
LOC_Os12g36750	670.165	1.9071	0.576016	3.31084	0.00093016	0.0508476	241.403	115.195	490.051	1002.38	1159.79	1012.16731564931 expressed protein	up
LOC_Os01g67850	2133.69	0.852294	0.257683	3.30753	0.000941221	0.051354	1213.13	1492.09	1858.71	2885.58	2459.04	2893.6077376798 zinc finger- RING-type- putative- expressed	up
LOC_Os01g62870	597.836	-0.857656	0.259436	-3.30585	0.000946886	0.0514666	748.656	819.971	743.293	483.064	471.709	320.321185776076 oxidoreductase- aldo/keto reductase family protein- putative- expressed	down
LOC_Os11g27799	341.039	0.956726	0.289496	3.3048	0.000950433	0.0515614	168.83	253.973	273.539	412.683	487.091	450.116759194635 expressed protein	up
LOC_Os01g43500	10.8309	3.02314	0.915269	3.303	0.000956553	0.0516973	1.52787	1.8141	3.86628	25.5928	7.17818	25.0064866219242 expressed protein	up
LOC_Os09g31031	104.325	-1.12807	0.341473	-3.30353	0.000954772	0.0516973	100.075	162.362	167.217	59.7165	68.7054	67.8747494023656 ubiquitin family protein- putative- expressed	down
LOC_Os07g14820	27.0036	-5.08923	1.54112	-3.3023	0.00095897	0.0517301	44.3082	105.218	7.73256	0	0	4.76314030893794 expressed protein	down
LOC_Os02g01060	238.571	1.26059	0.382231	3.29799	0.000973811	0.0523332	151.259	110.66	159.484	414.816	215.345	379.860439637801 harpin-induced protein 1 domain containing protein- expressed	up
LOC_Os04g48550	3.93311	5.60566	1.69963	3.29817	0.00097318	0.0523332	0	0	0	6.39819	4.10182	13.0986358495793 retrotransposon protein- putative- unclassified- expressed	up
LOC_Os02g38290	66.6169	3.54391	1.07526	3.29585	0.000981233	0.0525539	7.63935	1.8141	22.2311	231.401	112.8	23.8157015446897 cytochrome P450- putative- expressed	up
LOC_Os03g17790	342.686	2.23997	0.679761	3.29522	0.000983433	0.0525539	130.633	36.2819	192.347	336.971	657.316	702.563195568346 OsRCI2-5 - Putative low temperature and salt responsive protein- expressed	up
LOC_Os07g48550	1598.11	-2.04008	0.619101	-3.29523	0.000983427	0.0525539	4258.17	2514.34	940.473	480.931	551.694	843.075834682015 no apical meristem protein- putative- expressed	down
LOC_Os06g48600	1148.77	1.24669	0.378553	3.29329	0.000990214	0.0527192	524.059	509.761	1010.07	1582.49	1521.77	1744.50013814852 macrophage migration inhibitory factor- putative- expressed	up
LOC_Os10g41224	29.1983	-1.54575	0.469352	-3.29338	0.000989921	0.0527192	58.059	32.6537	39.6294	17.0618	12.3055	15.4802060040483 expressed protein	down
LOC_Os01g66860	461.956	1.48617	0.451562	3.29117	0.00099771	0.0530195	262.793	138.778	327.667	579.036	908.552	554.90584599127 serine/threonine protein kinase- putative- expressed	up
LOC_Os07g31190	44.3951	-2.15727	0.655926	-3.28889	0.00100583	0.0531104	48.8918	108.846	59.9274	6.39819	25.6364	16.6709910812828 OsWAK71 - OsWAK receptor-like cytoplasmic kinase OsWAK-RLCK- expressed	down
LOC_Os07g35790	169.974	-1.04036	0.316315	-3.28901	0.00100539	0.0531104	249.043	266.672	170.116	106.637	96.3927	130.986358495793 TKL_IRAK_DUF26-ld.5 - DUF26 kinases have homology to DUF26 containing loci- expressed	down
LOC_Os07g38170	5358.17	0.938704	0.285335	3.28983	0.00100246	0.0531104	2631.75	4508.03	3882.71	6994.29	7112.55	7019.67803029729 remorin- putative- expressed	up
LOC_Os10g33170	2410.79	1.19813	0.364385	3.28808	0.00100872	0.0531104	1525.58	969.634	1895.44	2894.12	3068.16	4111.78087169068 POT domain containing peptide transporter- putative- expressed	up
LOC_Os12g36630	233.699	-1.46544	0.445752	-3.28757	0.00101057	0.0531104	367.453	448.989	212.645	97.0393	104.596	171.473051121766 universal stress protein domain containing protein- putative- expressed	down
LOC_Os05g39830	24.6438	-3.67767	1.11945	-3.28525	0.00101891	0.0534505	86.3246	5.44229	45.4288	2.13273	6.15273	2.38157015446897 expressed protein	down
LOC_Os06g13620	3.3984	5.40382	1.64575	3.28351	0.00102524	0.0536842	0	0	0	6.39819	9.22909	4.76314030893794 expressed protein	up
LOC_Os11g42500	9873.22	3.4399	1.04812	3.28198	0.00103083	0.0538781	1844.9	111.567	3041.8	11039	10803.2	32398.8803813959 dirigent- putative- expressed	up
LOC_Os04g49530	670.907	-0.608	0.185299	-3.28118	0.00103375	0.0539322	759.351	831.763	839.95	480.931	597.84	515.609938442532 expressed protein	down
LOC_Os03g16090	1090.14	0.940714	0.28686	3.27935	0.00104046	0.0541529	757.059	605.001	878.612	1631.54	1543.31	1125.29189798659 LIM domain-containing protein- putative- expressed	up
LOC_Os10g41550	2445.21	-1.39889	0.42662	-3.279	0.00104177	0.0541529	2548.49	5265.41	2823.35	1517.44	972.131	1544.44824517313 beta-amylase- putative- expressed	down
LOC_Os09g26160	923.603	-1.38848	0.42401	-3.27463	0.001058	0.0548968	1235.28	1807.75	966.57	395.622	411.207	725.188112035801 glutamate receptor- putative- expressed	down
LOC_Os01g06876	203.696	-2.44665	0.747619	-3.27258	0.00106569	0.055196	258.974	657.61	115.988	40.5219	50.2473	98.8351614104622 Cf-2- putative- expressed	down
LOC_Os11g34870	379.997	-1.98914	0.608145	-3.27083	0.00107234	0.0554397	731.849	739.244	349.898	62.9156	157.92	238.157015446897 expressed protein	down
LOC_Os10g04510	85.1385	-2.39263	0.731943	-3.26888	0.00107976	0.055622	181.052	200.458	47.3619	21.3273	15.3818	45.2498329349104 expressed protein	down
LOC_Os11g03820	159.641	-3.26919	1.00007	-3.26894	0.00107949	0.055622	640.941	48.9806	177.849	9.59729	39.9927	40.4866926259725 D-mannose binding lectin family protein- expressed	down
LOC_Os02g09810	1117.41	-1.92354	0.588691	-3.2675	0.00108503	0.0557932	3031.29	1210	1064.19	329.507	360.96	708.517120954518 amino acid transporter- putative- expressed	down
LOC_Os04g27890	7.04422	-3.11755	0.954694	-3.26549	0.00109274	0.0560062	9.93115	15.4198	12.5654	2.13273	1.02545	1.19078507723448 retrotransposon protein- putative- unclassified- expressed	down
LOC_Os06g34960	75.2907	-2.63813	0.80803	-3.26489	0.00109505	0.0560062	33.6131	266.672	88.9245	20.2609	18.4582	23.8157015446897 TKL_IRAK_DUF26.1 - DUF26 kinases have homology to DUF26 containing loci- expressed	down
LOC_Os06g47320	3392.61	-0.785087	0.240458	-3.26496	0.00109478	0.0560062	5226.84	4151.56	3501.88	2356.67	2491.85	2626.87188037927 T-complex protein- putative- expressed	down
LOC_Os01g60420	592.533	1.33221	0.408575	3.26062	0.0011117	0.056454	242.167	484.364	284.172	671.81	785.498	1087.18677551508 expressed protein	up
LOC_Os01g66940	1454.7	-0.810521	0.248485	-3.26185	0.00110687	0.056454	2297.92	1559.22	1701.16	990.654	1048.01	1131.24582337276 kinase- pfkB family- putative- expressed	down
LOC_Os05g05170	19.342	4.09443	1.25558	3.26099	0.00111022	0.056454	0.763935	0	5.79942	26.6591	69.7309	13.0986358495793 jacalin-like lectin domain containing protein- expressed	up
LOC_Os11g03440	138.555	3.55807	1.09139	3.26011	0.00111368	0.056454	35.141	1.8141	28.0305	55.451	472.734	238.157015446897 myb-like DNA-binding domain containing protein- putative- expressed	up
LOC_Os11g03780	784.009	-0.680259	0.208646	-3.26036	0.00111273	0.056454	1095.48	933.352	867.014	558.776	574.254	675.175138791953 alpha-N-arabinofuranosidase- putative- expressed	down
LOC_Os07g14700	227.817	-0.89986	0.276172	-3.25834	0.00112067	0.0567079	320.853	333.794	234.877	156.756	138.436	182.190116816876 harpin-induced protein 1 domain containing protein- expressed	down
LOC_Os03g04490	167.691	0.885909	0.271956	3.25754	0.00112383	0.0567672	142.856	97.0541	113.089	235.667	224.574	192.907182511987 cyclin-dependent kinase inhibitor- putative- expressed	up
LOC_Os04g54080	220.529	-1.34806	0.414147	-3.25502	0.00113386	0.0570775	219.249	458.059	272.573	121.566	100.495	151.22970480878 serine/threonine-protein kinase receptor precursor- putative- expressed	down
LOC_Os05g49940	703.603	-2.64236	0.812037	-3.25399	0.00113796	0.0570775	1955.67	1249.91	433.023	55.451	191.76	335.801391780125 expressed protein	down
LOC_Os06g14170	8.01541	4.67557	1.43668	3.25442	0.00113625	0.0570775	0	0	1.93314	24.5264	6.15273	15.4802060040483 expressed protein	up
LOC_Os06g50679	21.6258	2.45112	0.753148	3.2545	0.00113594	0.0570775	12.223	2.72114	4.83285	39.4555	20.5091	50.0129732438484 expressed protein	up
LOC_Os04g40620	12.6988	3.23573	0.995023	3.25192	0.0011463	0.0572948	0	3.62819	3.86628	12.7964	22.56	33.3419821625656 peptide methionine sulfoxide reductase- putative- expressed	up
LOC_Os05g49390	167.164	-1.10499	0.339869	-3.25123	0.00114908	0.0573335	297.171	224.948	162.384	99.172	116.902	102.407516642166 expressed protein	down
LOC_Os01g43550	29.5665	1.91562	0.590073	3.24641	0.00116871	0.0582114	9.16721	13.6057	14.4986	63.9819	22.56	53.5853284755518 WRKY12- expressed	up
LOC_Os01g70790	2414.33	1.59636	0.491811	3.24588	0.0011709	0.0582191	687.541	1892.1	1020.7	4771.99	3211.72	2901.94323322044 SRC2 protein- putative- expressed	up
LOC_Os04g44150	120.342	1.60897	0.496301	3.24192	0.00118725	0.0589298	62.6426	48.0735	67.6599	142.893	291.229	109.552227105573 gibberellin 2-beta-dioxygenase 7- putative- expressed	up
LOC_Os02g18510	19.9961	-1.60717	0.496049	-3.23994	0.00119553	0.0589315	22.918	33.5608	33.83	8.53092	9.22909	11.9078507723448 stripe rust resistance protein Yr10- putative- expressed	down
LOC_Os03g30260	37.1749	-4.6237	1.42698	-3.24019	0.00119449	0.0589315	187.928	24.4903	1.93314	4.26546	2.05091	2.38157015446897 COBRA-like protein precursor- putative- expressed	down
LOC_Os03g63350	12.8608	2.27309	0.701316	3.24118	0.00119036	0.0589315	3.81967	1.8141	7.73256	25.5928	21.5345	16.6709910812828 expressed protein	up
LOC_Os07g34950	652.44	1.39593	0.43084	3.24003	0.00119517	0.0589315	194.803	395.473	488.118	1074.9	803.956	957.391202096526 uncharacterized membrane protein- putative- expressed	up
LOC_Os01g48000	321.81	-2.24961	0.694511	-3.23913	0.00119894	0.0589976	656.984	712.94	225.211	46.9201	99.4691	189.334827280283 S-locus-like receptor protein kinase- putative- expressed	down
LOC_Os09g27320	75.5016	2.09185	0.645923	3.23854	0.00120143	0.0590186	32.8492	30.8396	22.2311	47.9864	103.571	215.532098979442 ZOS9-13 - C2H2 zinc finger protein- expressed	up
LOC_Os09g03710	14.7684	2.00227	0.61882	3.23562	0.00121381	0.0595244	3.81967	8.16343	5.79942	23.46	16.4073	30.9604120080966 retrotransposon protein- putative- unclassified- expressed	up
LOC_Os06g36090	8911.04	1.08875	0.336774	3.23288	0.00122548	0.059994	4275.74	4976.06	7847.58	12055.3	13682.6	10628.947599395 ABC-2 type transporter- putative- expressed	up
LOC_Os04g38290	531.765	-0.758822	0.234894	-3.23049	0.00123579	0.0603953	663.859	742.872	598.307	335.905	387.622	462.02460996698 expressed protein	down
LOC_Os01g11570	1637.36	-1.2387	0.38376	-3.2278	0.00124745	0.0607853	2978.58	2107.07	1814.25	639.819	1126.97	1157.44309507192 GDSL-like lipase/acylhydrolase- putative- expressed	down
LOC_Os06g51200	39.6449	1.89548	0.587259	3.22767	0.00124802	0.0607853	9.16721	16.3269	25.1308	70.3801	35.8909	80.973385251945 lysine ketoglutarate reductase trans-splicing related 1- putative- expressed	up
LOC_Os01g17170	8323.02	0.984385	0.305152	3.22588	0.00125585	0.0608553	4030.52	6455.46	6280.77	11876.1	9148.08	12147.198572869 magnesium-protoporphyrin IX monomethyl ester cyclase-chloroplast precursor- putative- expressed	up
LOC_Os03g18620	362.196	-0.594322	0.184307	-3.22463	0.00126138	0.0610199	448.43	410.893	447.522	275.122	269.694	321.511970853311 PPR repeat domain containing protein- putative- expressed	down
LOC_Os04g59610	652.313	0.697795	0.216577	3.22193	0.00127331	0.0614626	550.033	474.386	467.82	904.278	685.003	832.358768986905 expressed protein	up
LOC_Os12g19450	3.26897	5.34421	1.65888	3.22159	0.00127483	0.0614626	0	0	0	4.26546	8.20363	7.14471046340691 retrotransposon protein- putative- unclassified	up
LOC_Os08g38080	64.1713	0.915505	0.284324	3.21994	0.00128218	0.0617128	37.4328	49.8876	46.3954	87.442	84.0872	79.7826001747105 helix-loop-helix DNA-binding domain containing protein- expressed	up
LOC_Os01g68324	7163	-0.723808	0.224865	-3.21886	0.00128701	0.0617439	10862.4	8268.65	7637.84	5240.12	5512.84	5456.17722388841 dolichyl-diphosphooligosaccharide--protein glycosyltransferase 63 kDasubunit precursor- putative- expressed	down
LOC_Os05g33160	13.5731	-5.12515	1.59226	-3.21879	0.00128732	0.0617439	11.459	59.8652	7.73256	0	0	2.38157015446897 inactive receptor kinase At1g27190 precursor- putative- expressed	down
LOC_Os06g40110	218.869	-0.763186	0.237154	-3.21811	0.0012904	0.0617439	313.213	274.836	237.776	163.154	145.615	178.617761585173 RNA polymerase Rpc34 subunit family protein- expressed	down
LOC_Os07g36690	73.8112	2.8593	0.88857	3.21787	0.00129146	0.0617439	4.58361	14.5128	34.7965	243.131	85.1127	60.7300389389587 CSLF2 - cellulose synthase-like family F; beta1-3;1-4 glucan synthase- expressed	up
LOC_Os07g13790	53.271	1.14849	0.357034	3.21674	0.00129655	0.0618836	35.141	23.5832	40.596	72.5129	65.6291	82.1641703291794 hypothetical protein	up
LOC_Os08g38560	3.69983	-5.20638	1.6192	-3.2154	0.00130264	0.0620708	9.93115	4.53524	7.73256	0	0	0 receptor-like protein kinase 2 precursor- putative- expressed	down
LOC_Os07g22710	2376.5	-0.670414	0.208549	-3.21466	0.00130597	0.0621259	2898.37	3230	2628.1	1596.35	1836.59	2069.58446423353 CAMK_CAMK_like.32 - CAMK includes calcium/calmodulin depedent protein kinases- expressed	down
LOC_Os11g26750	12.2082	7.24324	2.25386	3.2137	0.00131035	0.0622308	0	0	0	2.13273	2.05091	69.0655344796001 dehydrin- putative- expressed	up
LOC_Os08g33400	317.144	-0.61419	0.191146	-3.2132	0.00131263	0.0622359	417.872	361.912	371.163	270.857	251.236	229.821519906256 expressed protein	down
LOC_Os02g05950	1009.74	-1.31822	0.410689	-3.20978	0.00132836	0.0628774	1514.12	1607.29	1202.41	421.214	435.818	877.608601921815 phytosulfokine receptor precursor- putative- expressed	down
LOC_Os05g23600	3992.45	-0.834054	0.259985	-3.20809	0.0013362	0.0630466	6481.98	4218.68	4645.34	2787.48	3060.98	2760.23980902954 dolichyl-diphosphooligosaccharide--protein glycosyltransferase 67 kDasubunit precursor- putative- expressed	down
LOC_Os06g44460	1565.06	0.830132	0.258765	3.20806	0.00133635	0.0630466	1053.47	930.631	1396.69	2239.37	1867.35	1902.87455342071 D-3-phosphoglycerate dehydrogenase- chloroplast precursor- putative- expressed	up
LOC_Os03g41438	1242.84	0.630497	0.196667	3.20591	0.00134637	0.0634147	967.141	905.234	1054.53	1646.47	1583.3	1300.33730434006 serpin domain containing protein- putative- expressed	up
LOC_Os05g27100	4323.03	1.32513	0.413431	3.20521	0.00134965	0.0634645	1544.68	2292.11	3562.78	6426.98	4925.26	7186.38794111012 expressed protein	up
LOC_Os08g09430	16.4448	2.16059	0.674309	3.20416	0.00135456	0.0635641	7.63935	4.53524	5.79942	42.6546	22.56	15.4802060040483 disease resistance protein RPM1- putative- expressed	up
LOC_Os11g02730	255.468	0.854671	0.266806	3.20334	0.00135844	0.0635641	161.954	167.804	216.512	382.825	325.069	278.643708072869 harpin-induced protein 1 domain containing protein- expressed	up
LOC_Os11g41100	133.771	-0.978629	0.305466	-3.20372	0.00135664	0.0635641	164.246	206.807	161.417	68.2474	106.647	95.2628061787588 expressed protein	down
LOC_Os09g37650	34.0699	-7.43777	2.32351	-3.2011	0.00136905	0.063956	177.997	25.3973	0	0	1.02545	0 flavin-containing monooxygenase family protein- putative- expressed	down
LOC_Os04g58530	21.2155	1.83001	0.571948	3.19961	0.00137616	0.0641832	7.63935	14.5128	5.79942	23.46	38.9673	36.914337394269 expressed protein	up
LOC_Os09g17280	3.33772	5.36983	1.67866	3.19888	0.00137964	0.0642409	0	0	0	6.39819	4.10182	9.52628061787588 transposon protein- putative- CACTA- En/Spm sub-class- expressed	up
LOC_Os05g32970	917.333	-1.15655	0.361653	-3.19797	0.001384	0.0643391	1652.39	1353.32	793.554	550.245	535.287	619.208240161932 expressed protein	down
LOC_Os05g08490	3.45323	5.42339	1.69651	3.1968	0.00138962	0.0644957	0	0	0	10.6637	4.10182	5.95392538617242 cytokinin-O-glucosyltransferase 1- putative- expressed	up
LOC_Os02g43600	5741.62	1.13187	0.354446	3.19335	0.00140633	0.0651652	2311.67	3789.65	4693.67	8802.85	7028.46	7823.45795743056 50S ribosomal protein L19- chloroplast precursor- putative- expressed	up
LOC_Os07g07300	1605.16	-1.55989	0.488613	-3.1925	0.00141049	0.0652521	2291.04	2978.75	1921.54	478.798	645.011	1315.81751034411 expressed protein	down
LOC_Os01g23740	3560.14	-0.851169	0.26672	-3.19124	0.00141664	0.0654309	4592.01	5143.87	4006.43	2064.48	2421.1	3132.95553820393 OsPDIL2-2 protein disulfide isomerase PDIL2-2- expressed	down
LOC_Os04g55370	14.2676	-2.81146	0.881903	-3.18795	0.00143284	0.0660161	13.7508	37.189	24.1643	2.13273	7.17818	1.19078507723448 plant protein of unknown function domain containing protein- expressed	down
LOC_Os06g35814	1823.06	-0.674297	0.21156	-3.18727	0.00143624	0.0660161	2658.49	2088.93	1976.64	1322.29	1442.81	1449.18543899437 ras-related protein- putative- expressed	down
LOC_Os07g48190	16.6637	1.80903	0.567553	3.18742	0.00143549	0.0660161	10.6951	5.44229	5.79942	28.7919	19.4836	29.7696269308621 expressed protein	up
LOC_Os02g17780	730.984	1.88827	0.593283	3.18276	0.0014588	0.0666811	165.774	236.739	530.647	1695.52	1014.17	743.049888194318 ent-kaurene synthase- chloroplast precursor- putative- expressed	up
LOC_Os05g32474	38.2082	1.14385	0.359418	3.18251	0.00146003	0.0666811	18.3344	27.2114	26.0974	52.2519	48.1963	57.1576837072553 expressed protein	up
LOC_Os06g11640	431.629	-0.669007	0.210207	-3.18261	0.00145956	0.0666811	496.557	591.395	501.65	343.37	291.229	365.571018710987 serine/threonine-protein phosphatase 2A activator 2- putative- expressed	down
LOC_Os12g41680	1562.89	-2.4306	0.763529	-3.18338	0.00145566	0.0666811	5058.01	1980.99	870.88	263.392	405.054	799.016786824339 No apical meristem protein- putative- expressed	down
LOC_Os01g13690	650.449	1.49142	0.468827	3.18117	0.0014668	0.0668831	275.78	263.044	485.218	1095.16	555.796	1227.69941462875 ligA- putative- expressed	up
LOC_Os03g39910	39.6946	1.26951	0.39917	3.18037	0.00147086	0.0668973	19.0984	18.141	32.8634	57.5837	53.3236	57.1576837072553 XH domain containing protein- expressed	up
LOC_Os06g32600	17.3047	5.78617	1.81944	3.18019	0.00147179	0.0668973	0	0	1.93314	2.13273	16.4073	83.3549554064139 THION15 - Plant thionin family protein precursor- expressed	up
LOC_Os06g11400	157.208	1.83105	0.576291	3.1773	0.00148652	0.0674599	35.141	73.4709	98.5902	291.118	128.182	316.748830544373 expressed protein	up
LOC_Os01g20880	1003.19	0.595621	0.187603	3.17491	0.00149884	0.0675288	761.643	788.225	847.682	1250.85	1322.84	1047.89086796635 OsWAK3 - OsWAK receptor-like cytoplasmic kinase OsWAK-RLCK- expressed	up
LOC_Os01g60740	611.809	-3.27059	1.0302	-3.17471	0.00149985	0.0675288	2564.53	248.531	513.249	67.181	236.88	40.4866926259725 LTPL16 - Protease inhibitor/seed storage/LTP family protein precursor- expressed	down
LOC_Os01g72710	198.395	-0.916366	0.288591	-3.1753	0.00149679	0.0675288	273.489	311.117	193.314	134.362	136.385	141.703424190904 expressed protein	down
LOC_Os08g07890	936.128	-1.01904	0.320924	-3.17534	0.00149663	0.0675288	1178.75	1655.36	926.941	694.204	617.323	544.18878029616 NB-ARC domain containing protein- expressed	down
LOC_Os10g04490	76.2432	-2.85294	0.898534	-3.1751	0.00149784	0.0675288	218.485	126.08	57.0276	4.26546	12.3055	39.295907548738 expressed protein	down
LOC_Os07g37240	31921.9	1.60851	0.50727	3.17091	0.00151962	0.0679904	7182.51	22073.9	18043	55830.6	36392.3	52008.7290332934 chlorophyll A-B binding protein- putative- expressed	up
LOC_Os03g03020	4845.53	1.26276	0.398436	3.16928	0.00152816	0.0682659	1753.99	2832.71	3965.84	7646.91	5575.39	7298.32173837016 L11 domain containing ribosomal protein- putative- expressed	up
LOC_Os06g09040	7.15963	4.50962	1.42331	3.16841	0.00153277	0.0683647	0	0	1.93314	23.46	9.22909	8.33549554064139 retrotransposon protein- putative- unclassified- expressed	up
LOC_Os01g03050	347.386	-0.791425	0.249878	-3.16724	0.00153891	0.0685317	398.01	532.437	390.494	228.202	255.338	279.834493150104 fruit protein PKIWI502- putative- expressed	down
LOC_Os04g47430	4.50066	5.80178	1.83236	3.16628	0.001544	0.06857	0	0	0	10.6637	2.05091	14.2894209268138 retrotransposon protein- putative- unclassified- expressed	up
LOC_Os08g03850	114.966	0.786337	0.248355	3.16618	0.00154456	0.06857	90.1443	78.0061	85.0582	159.955	152.793	123.841648032386 expressed protein	up
LOC_Os02g05692	1530.1	0.880423	0.278281	3.1638	0.00155726	0.0688133	1175.7	798.202	1257.51	1918.39	1817.1	2213.66945857891 zinc finger- C3HC4 type domain containing protein- expressed	up
LOC_Os07g02140	296.71	1.75691	0.555265	3.16409	0.00155571	0.0688133	70.282	145.128	191.381	672.877	270.72	429.873412881649 flavin-containing monooxygenase family protein- putative- expressed	up
LOC_Os06g18820	378.658	-1.99358	0.630265	-3.16309	0.00156105	0.0688743	1053.47	448.989	313.169	100.238	117.927	238.157015446897 serine threonine kinase- putative- expressed	down
LOC_Os02g33944	117.387	1.43703	0.454418	3.16235	0.00156503	0.0689433	70.282	31.7467	87.9579	174.884	162.022	177.426976507938 transposon protein- putative- CACTA- En/Spm sub-class- expressed	up
LOC_Os02g58520	59.6445	1.3812	0.436831	3.16187	0.00156761	0.0689509	21.3902	29.0255	49.2951	95.9729	87.1636	75.0194598657725 CAMK_CAMK_like.16 - CAMK includes calcium/calmodulin depedent protein kinases- expressed	up
LOC_Os01g58150	154.961	1.5348	0.486298	3.15608	0.00159906	0.0700573	73.3377	42.6312	122.754	180.216	251.236	259.591146837118 expressed protein	up
LOC_Os07g24830	49.6835	-5.7704	1.82846	-3.15588	0.00160012	0.0700573	4.58361	27.2114	260.974	5.33183	0	0 thionin-like peptide- putative- expressed	down
LOC_Os03g22230	37.3265	-3.43758	1.08968	-3.15467	0.0016068	0.0701379	21.3902	163.269	20.298	2.13273	6.15273	10.7170656951104 POEI47 - Pollen Ole e I allergen and extensin family protein precursor- expressed	down
LOC_Os12g14699	27.504	2.4835	0.787696	3.15287	0.00161676	0.0704621	15.2787	1.8141	7.73256	33.0573	66.6545	40.4866926259725 protein kinase domain containing protein- expressed	up
LOC_Os01g52740	127.787	-3.05793	0.970032	-3.15241	0.00161931	0.0704659	525.587	113.381	45.4288	12.7964	26.6618	42.8682627804414 expressed protein	down
LOC_Os06g39880	245.861	-1.53058	0.48622	-3.14791	0.00164441	0.0714495	305.574	553.299	236.81	145.026	82.0363	152.420489886014 cytochrome P450 72A1- putative- expressed	down
LOC_Os04g54010	252.31	-1.92429	0.61149	-3.14689	0.00165018	0.0714827	426.275	598.652	173.016	66.1147	90.24	159.565200349421 serine/threonine-protein kinase receptor precursor- putative- expressed	down
LOC_Os05g35266	557.715	0.771938	0.245299	3.14693	0.00164995	0.0714827	371.272	413.614	451.388	855.225	629.629	625.162165548104 galactosyltransferase- putative- expressed	up
LOC_Os04g49790	27.5182	2.04466	0.650148	3.14491	0.00166137	0.0718588	7.63935	5.44229	19.3314	56.5174	29.7382	46.4406180121449 retrotransposon protein- putative- Ty1-copia subclass- expressed	up
LOC_Os12g25280	71.3943	1.25042	0.397735	3.14385	0.0016674	0.0720106	51.1836	28.1185	47.3619	79.9774	124.08	97.6443763332277 expressed protein	up
LOC_Os01g08290	764.657	-0.830401	0.264398	-3.14072	0.00168531	0.0726339	1223.06	817.25	896.011	505.457	609.12	537.044069832753 transmembrane protein- putative- expressed	down
LOC_Os04g11390	3435.45	0.79393	0.252808	3.14044	0.00168692	0.0726339	2142.84	2516.15	2881.35	5117.49	3631.13	4323.74061543841 expressed protein	up
LOC_Os02g17090	25.4735	-2.103	0.669795	-3.13976	0.00169086	0.0726747	20.6262	61.6793	41.5625	8.53092	6.15273	14.2894209268138 OsSub17 - Putative Subtilisin homologue- expressed	down
LOC_Os03g11650	2601.92	1.40306	0.44692	3.1394	0.00169295	0.0726747	1779.97	780.968	1722.43	4883.95	3429.12	3015.06781555772 ATMAP70 protein- putative- expressed	up
LOC_Os02g04755	160.542	2.25309	0.718001	3.138	0.00170106	0.0728774	67.9902	23.5832	75.3925	98.1056	263.542	434.636553190587 transposon protein- putative- unclassified- expressed	up
LOC_Os09g17610	144.061	0.658607	0.209901	3.1377	0.00170277	0.0728774	104.659	123.359	107.289	180.216	170.225	178.617761585173 RING finger protein- putative- expressed	up
LOC_Os03g44150	1716.65	-0.92989	0.296883	-3.13217	0.00173518	0.074043	2631.75	2491.66	1630.6	1132.48	1058.27	1355.11341789284 aminotransferase- putative- expressed	down
LOC_Os04g38320	236.372	1.80336	0.575937	3.13118	0.00174105	0.0741826	114.59	39.9101	161.417	459.604	334.298	308.413335003732 expressed protein	up
LOC_Os02g15750	5253.64	1.32688	0.423971	3.12965	0.00175012	0.0743476	2590.5	2341.09	4052.83	10865.2	5900.46	5771.73526935555 expressed protein	up
LOC_Os02g03330	2522.68	0.845267	0.270154	3.12883	0.00175501	0.0744448	1459.88	1745.16	2207.65	3392.11	2748.22	3583.07229739856 expressed protein	up
LOC_Os11g02620	185.181	0.75731	0.24248	3.12319	0.00178904	0.0755601	116.882	152.384	144.019	203.676	244.058	250.064866219242 BTBN21 - Bric-a-Brac- Tramtrack- Broad Complex BTB domain with non-phototropic hypocotyl 3 NPH3 and coiled-coil domains- expressed	up
LOC_Os07g10254	22.5899	1.80098	0.576931	3.12166	0.00179833	0.0758324	7.63935	7.25638	15.4651	25.5928	30.7636	48.8221881666139 expressed protein	up
LOC_Os01g55610	172.25	1.615	0.518004	3.11774	0.00182246	0.0761605	77.1574	51.7017	125.654	372.162	165.098	241.7293706786 peptide transporter PTR2- putative- expressed	up
LOC_Os02g45100	12.285	-3.3456	1.07322	-3.11736	0.00182476	0.0761605	18.3344	38.096	10.6323	4.26546	0	2.38157015446897 mitochondrial import inner membrane translocase subunit Tim17- putative- expressed	down
LOC_Os02g45760	263.946	0.688435	0.220768	3.11837	0.00181856	0.0761605	198.623	177.781	230.044	331.64	294.305	351.281597784173 chitin-inducible gibberellin-responsive protein 2- putative- expressed	up
LOC_Os02g54140	45.3568	2.7698	0.888323	3.11801	0.00182077	0.0761605	5.34754	21.7691	7.73256	43.721	32.8145	160.755985426655 hsp20/alpha crystallin family protein- putative- expressed	up
LOC_Os06g39890	5.28743	-5.72175	1.83488	-3.11831	0.00181889	0.0761605	15.2787	14.5128	1.93314	0	0	0 retrotransposon protein- putative- unclassified- expressed	down
LOC_Os08g43540	3250.99	-0.624757	0.200307	-3.119	0.00181468	0.0761605	3819.67	4524.35	3488.35	2798.14	2442.63	2432.77391279005 peptidase- T1 family- putative- expressed	down
LOC_Os09g26960	5033.93	0.918987	0.294679	3.1186	0.00181711	0.0761605	2821.97	3102.1	4524.52	6926.04	5638.97	7189.96029634182 cytochrome P450- putative- expressed	up
LOC_Os01g47940	3.48079	5.43342	1.7448	3.11407	0.00184528	0.0768586	0	0	0	10.6637	3.07636	7.14471046340691 transposon protein- putative- unclassified- expressed	up
LOC_Os09g34080	5.73099	4.18121	1.3428	3.11381	0.00184687	0.0768586	0	0	1.93314	13.8628	10.2545	8.33549554064139 expressed protein	up
LOC_Os04g49450	1094.57	-1.57772	0.507115	-3.11116	0.00186355	0.0774403	1099.3	2736.56	1083.53	691.005	430.691	526.327004137642 MYB family transcription factor- putative- expressed	down
LOC_Os08g34460	9.41486	4.90751	1.57769	3.11057	0.00186727	0.0774822	0	0	1.93314	19.1946	31.7891	3.57235523170345 tetraspanin family protein- putative- expressed	up
LOC_Os04g40990	370.818	-2.75523	0.886716	-3.10722	0.00188853	0.0782508	1365.92	476.2	95.6905	114.101	71.7818	101.216731564931 malate synthase- glyoxysomal- putative- expressed	down
LOC_Os11g42970	261.245	-2.71308	0.873661	-3.10542	0.0019001	0.0786162	97.0197	1006.82	256.141	52.2519	56.4	98.8351614104622 membrane associated DUF588 domain containing protein- putative- expressed	down
LOC_Os11g10260	3.63629	-5.18406	1.66979	-3.10462	0.00190525	0.0787155	10.6951	7.25638	3.86628	0	0	0 retrotransposon protein- putative- Ty3-gypsy subclass- expressed	down
LOC_Os10g40130	2225.46	0.864647	0.278852	3.10074	0.00193038	0.0795237	1309.38	1504.79	1919.61	2966.63	2343.16	3309.19172963463 Mur ligase family protein- putative- expressed	up
LOC_Os06g37070	1194.88	-0.921151	0.297291	-3.09848	0.00194516	0.0800175	2061.1	1290.73	1339.67	767.783	922.909	787.108936051994 expressed protein	down
LOC_Os03g32450	13.7563	3.67259	1.18585	3.09701	0.00195485	0.0803005	3.05574	0	2.89971	5.33183	30.7636	40.4866926259725 retrotransposon protein- putative- unclassified- expressed	up
LOC_Os05g41760	439.852	2.98938	0.966418	3.09325	0.00197975	0.0810905	120.702	22.6762	151.752	331.64	273.796	1738.54621276235 AP2 domain containing protein- expressed	up
LOC_Os12g41780	328.278	0.722645	0.233614	3.09334	0.0019792	0.0810905	268.141	228.576	246.475	479.864	398.902	347.70924255247 glycosyl transferase family 17 protein- putative- expressed	up
LOC_Os07g30950	135.821	2.63621	0.852705	3.09159	0.0019909	0.0813968	22.918	9.97753	80.2253	388.157	137.411	176.236191430704 hydroxylase- putative- expressed	up
LOC_Os10g02270	466.579	0.608842	0.196955	3.09128	0.00199293	0.0813968	371.272	373.704	363.43	490.528	559.898	640.642371552153 expressed protein	up
LOC_Os08g25250	561.537	0.594213	0.192279	3.09037	0.00199907	0.0814153	394.954	441.732	506.483	673.943	705.513	646.596296938325 retrotransposon protein- putative- unclassified- expressed	up
LOC_Os09g17730	4370.32	-0.686741	0.222198	-3.09068	0.00199702	0.0814153	6067.93	5556.58	4548.68	3174.57	3081.49	3792.65047099183 proton pump interactor- putative- expressed	down
LOC_Os02g26650	3208.69	-0.831887	0.269835	-3.08295	0.00204961	0.0833547	5256.63	3660.85	3409.09	2106.07	2449.81	2369.66230369662 delta14-sterol reductase- putative- expressed	down
LOC_Os11g37920	119.501	1.38004	0.447752	3.08215	0.00205511	0.0834597	62.6426	41.7242	94.7239	140.76	149.716	227.439949751787 DJ-1 family protein- putative- expressed	up
LOC_Os03g16690	9528.51	-0.605033	0.196529	-3.0786	0.00207976	0.0841846	10363.5	13456.1	10673.8	7957.22	7319.69	7400.72925501232 oxysterol-binding protein- putative- expressed	down
LOC_Os05g41380	125.629	1.46988	0.477497	3.07831	0.0020818	0.0841846	58.823	58.9581	82.1585	122.632	139.462	291.742343922449 expressed protein	up
LOC_Os08g41280	3271.19	1.03431	0.335958	3.0787	0.00207904	0.0841846	1889.21	1684.39	2865.88	4858.36	4868.86	3460.42143444341 membrane protein- putative- expressed	up
LOC_Os10g28060	37.2147	-4.18508	1.35991	-3.07747	0.00208766	0.0843027	177.997	16.3269	17.3983	7.46456	4.10182	0 3-ketoacyl-CoA synthase- putative- expressed	down
LOC_Os10g40710	19.8759	3.00351	0.976171	3.07683	0.00209215	0.0843647	9.16721	0	3.86628	45.8537	31.7891	28.5788418536276 expansin precursor- putative- expressed	up
LOC_Os03g20550	334.901	-1.13237	0.368092	-3.07633	0.00209566	0.0843871	359.049	517.017	503.583	181.282	157.92	290.551558845214 WRKY55- expressed	down
LOC_Os01g63393	5.49179	5.09349	1.6561	3.0756	0.00210078	0.0844744	0	0.907048	0	3.1991	20.5091	8.33549554064139 expressed protein	up
LOC_Os03g58730	213.078	-1.39887	0.455014	-3.07435	0.0021096	0.0845911	283.42	432.662	210.712	74.6456	128.182	148.848134654311 retrotransposon protein- putative- Ty1-copia subclass- expressed	down
LOC_Os06g19550	366.516	-5.08668	1.65441	-3.07461	0.00210776	0.0845911	1996.92	132.429	6.76599	8.53092	2.05091	52.3945433983173 oxidoreductase- short chain dehydrogenase/reductase family- putative- expressed	down
LOC_Os01g70860	57.153	-1.01421	0.330132	-3.07213	0.00212534	0.085103	80.2131	70.7497	78.2922	27.7255	43.0691	42.8682627804414 esterase- putative- expressed	down
LOC_Os02g02410	25927.9	-0.894463	0.291206	-3.07158	0.00212928	0.0851414	32397.7	41684.3	27070.7	21954.3	16362.1	16098.223459133 DnaK family protein- putative- expressed	down
LOC_Os03g07730	2.89959	5.17177	1.68455	3.07011	0.00213977	0.0854415	0	0	0	4.26546	7.17818	5.95392538617242 expressed protein	up
LOC_Os07g34210	5.41019	4.09221	1.334	3.06762	0.00215768	0.0860364	0	0	1.93314	8.53092	11.28	10.7170656951104 transposon protein- putative- CACTA- En/Spm sub-class- expressed	up
LOC_Os10g38140	2382.95	1.38932	0.453282	3.06502	0.00217656	0.0866682	1003.05	1102.06	1845.18	2437.71	2840.51	5069.1720737872 glutathione S-transferase- putative- expressed	up
LOC_Os01g36280	14.7223	1.6668	0.544641	3.06036	0.00221069	0.0873552	5.34754	8.16343	7.73256	23.46	17.4327	26.1972716991587 transposon protein- putative- CACTA- En/Spm sub-class- expressed	up
LOC_Os01g56620	1028.45	0.726954	0.237474	3.0612	0.00220455	0.0873552	775.394	642.19	906.643	1138.88	1404.87	1302.71887449453 pseudouridylate synthase- putative- expressed	up
LOC_Os06g15750	9.3615	-3.58484	1.17124	-3.06073	0.00220796	0.0873552	15.2787	16.3269	20.298	4.26546	0	0 NB-ARC domain containing protein- expressed	down
LOC_Os10g35520	2054.32	0.796293	0.260086	3.06166	0.00220116	0.0873552	1288.76	1353.32	1862.58	2717.1	2840.51	2263.68243182276 hydrolase- alpha/beta fold family domain containing protein- expressed	up
LOC_Os03g20120	441.426	1.93488	0.632435	3.05941	0.00221774	0.0874554	129.869	73.4709	346.032	623.824	834.72	640.642371552153 glycosyl transferase 8 domain containing protein- putative- expressed	up
LOC_Os04g58920	20.6934	-1.80995	0.591897	-3.05788	0.00222911	0.0877827	32.0853	19.9551	44.4622	9.59729	6.15273	11.9078507723448 U-box domain-containing protein- putative- expressed	down
LOC_Os01g47330	4926.63	1.21713	0.398521	3.05413	0.00225717	0.0884323	2070.26	2702.1	4118.56	8070.25	4947.82	7650.79412123156 ribosomal protein L7/L12 C-terminal domain containing protein- expressed	up
LOC_Os02g33330	238.413	-1.80694	0.591624	-3.05421	0.00225655	0.0884323	456.833	455.338	200.08	51.1855	101.52	165.519125735593 expressed protein	down
LOC_Os03g59160	221.26	-0.957418	0.313495	-3.05402	0.00225798	0.0884323	363.633	279.371	232.943	120.499	162.022	169.091480967297 elongation factor P- putative- expressed	down
LOC_Os07g48010	80.0648	-2.03677	0.667268	-3.05241	0.00227013	0.0887867	65.6984	140.592	179.782	14.9291	24.6109	54.7761135527863 peroxidase precursor- putative- expressed	down
LOC_Os04g53720	823.672	-2.03074	0.665418	-3.05183	0.0022745	0.0888361	1243.69	1728.83	997.501	146.092	187.658	638.260801397684 SNF2 family N-terminal domain containing protein- expressed	down
LOC_Os02g48280	14.9656	3.12859	1.02553	3.0507	0.00228307	0.0889833	0	3.62819	5.79942	38.3892	27.6873	14.2894209268138 expressed protein	up
LOC_Os03g29150	49.7311	7.36733	2.41535	3.05021	0.00228681	0.0889833	0	1.8141	0	0	14.3564	282.216063304573 NAD dependent epimerase/dehydratase family protein- putative- expressed	up
LOC_Os07g10420	3770.06	-1.40359	0.460449	-3.04832	0.00230125	0.0893924	7011.39	5713.49	3690.37	1178.33	2323.68	2703.08212532228 expressed protein	down
LOC_Os01g42090	251.657	1.68602	0.553381	3.04677	0.00231318	0.0897339	69.518	183.224	105.356	314.578	250.211	587.057043076601 nodulin MtN3 family protein- putative- expressed	up
LOC_Os02g35180	2215.96	1.75231	0.575463	3.04504	0.00232649	0.0899712	634.066	621.328	1788.16	4722.93	2434.43	3094.85041573243 OsRR2 type-A response regulator- expressed	up
LOC_Os08g02540	373.993	-0.694519	0.228104	-3.04475	0.00232874	0.0899712	515.656	429.034	441.723	299.649	239.956	317.939615621607 adenylate kinase- putative- expressed	down
LOC_Os12g01570	360.021	-0.728688	0.239316	-3.04487	0.00232779	0.0899712	494.266	486.178	366.33	245.264	272.771	295.314699154152 nodulin- putative- expressed	down
LOC_Os11g16550	1158.08	1.14783	0.377113	3.04372	0.00233671	0.0901574	600.453	610.443	950.139	2144.46	1199.78	1443.2315136082 uncharacterized protein ycf53- putative- expressed	up
LOC_Os07g08270	12.4515	4.28666	1.40957	3.04112	0.00235699	0.0908173	0	1.8141	1.93314	23.46	45.12	2.38157015446897 expressed protein	up
LOC_Os03g01520	81.925	0.870405	0.28634	3.03976	0.00236764	0.0908219	67.9902	58.9581	46.3954	102.371	101.52	114.315367414511 expressed protein	up
LOC_Os04g42950	39.7791	1.98814	0.653901	3.04043	0.00236244	0.0908219	16.8066	10.8846	20.298	43.721	33.84	113.124582337276 MYB family transcription factor- putative- expressed	up
LOC_Os12g38100	77.4348	1.32914	0.437291	3.03949	0.00236982	0.0908219	33.6131	40.8172	57.9942	114.101	72.8073	145.275779422607 membrane associated DUF588 domain containing protein- putative- expressed	up
LOC_Os02g37200	47.4704	1.27656	0.420363	3.03681	0.00239099	0.091437	22.918	35.3749	25.1308	83.1765	71.7818	46.4406180121449 hydrophobin- putative- expressed	up
LOC_Os10g40770	58.7112	1.27845	0.421006	3.03665	0.00239227	0.091437	32.8492	20.8621	49.2951	87.442	82.0363	79.7826001747105 expressed protein	up
LOC_Os04g51430	1322.58	-0.74286	0.244726	-3.03548	0.00240157	0.0916699	1990.81	1604.57	1371.56	888.282	1078.78	1001.4502499542 retrotransposon protein- putative- unclassified- expressed	down
LOC_Os06g49930	708.003	-1.05067	0.346187	-3.03499	0.00240546	0.0916963	814.354	1244.47	806.12	336.971	528.109	517.991508597001 OsFBX207 - F-box domain containing protein- expressed	down
LOC_Os01g32160	8.13426	2.8089	0.925706	3.03434	0.00241065	0.0917718	2.2918	1.8141	1.93314	8.53092	9.22909	25.0064866219242 expressed protein	up
LOC_Os02g37050	1585.26	-0.741217	0.244903	-3.02657	0.00247345	0.0939298	2239.86	1929.29	1782.36	1176.2	1403.85	980.016118563981 phosphatidylinositolglycan class N family protein- expressed	down
LOC_Os04g37670	553.111	-1.70354	0.562872	-3.02651	0.00247391	0.0939298	690.597	1235.4	612.806	141.827	208.167	429.873412881649 steroid nuclear receptor- ligand-binding- putative- expressed	down
LOC_Os10g34440	85.0839	-1.51099	0.499645	-3.02413	0.00249346	0.0945464	135.216	177.781	64.7602	36.2564	44.0945	52.3945433983173 expressed protein	down
LOC_Os12g04220	2180.67	-0.791643	0.261856	-3.0232	0.00250118	0.0947134	3129.08	2693.03	2470.55	1270.04	1601.76	1919.54554450199 calcium-transporting ATPase- plasma membrane-type- putative- expressed	down
LOC_Os07g35070	41.387	2.49026	0.824724	3.0195	0.00253189	0.0953713	6.11148	3.62819	28.0305	86.3756	71.7818	52.3945433983173 OsFBX239 - F-box domain containing protein- expressed	up
LOC_Os12g10180	772.031	-1.54922	0.512964	-3.02013	0.00252669	0.0953713	1062.63	1573.73	815.785	244.198	303.534	632.306876011511 NBS-LRR type disease resistance protein Rps1-k-2- putative- expressed	down
LOC_Os12g26850	1440.27	0.779424	0.258031	3.02067	0.00252219	0.0953713	798.312	1134.72	1248.81	1867.21	1787.37	1805.23017708748 retrotransposon protein- putative- unclassified- expressed	up
LOC_Os02g50940	162.821	0.807904	0.26797	3.0149	0.00257063	0.0961969	121.466	104.311	129.52	249.53	195.862	176.236191430704 NHL repeat-containing protein- putative- expressed	up
LOC_Os04g27060	369.079	-5.11926	1.69739	-3.01596	0.00256166	0.0961969	1.52787	1409.55	741.359	2.13273	5.12727	54.7761135527863 oxidoreductase- aldo/keto reductase family protein- putative- expressed	down
LOC_Os04g35530	314.987	0.851358	0.282325	3.01553	0.00256533	0.0961969	178.761	237.647	258.074	481.997	384.545	348.900027629704 expressed protein	up
LOC_Os09g18260	12.545	-3.16035	1.04806	-3.01542	0.0025662	0.0961969	22.918	39.0031	5.79942	1.06637	4.10182	2.38157015446897 senescence-induced receptor-like serine/threonine-protein kinase precursor- putative- expressed	down
LOC_Os12g31600	3.18072	5.29904	1.7574	3.01527	0.00256755	0.0961969	0	0	0	4.26546	4.10182	10.7170656951104 transposon protein- putative- CACTA- En/Spm sub-class- expressed	up
LOC_Os07g48090	1863.17	1.12547	0.373444	3.01374	0.00258045	0.0964379	973.253	861.695	1678.93	3039.14	2261.13	2364.89916338769 CAMK_KIN1/SNF1/Nim1_like.30 - CAMK includes calcium/calmodulin depedent protein kinases- expressed	up
LOC_Os04g27540	21.3704	-7.73282	2.56679	-3.01264	0.00258989	0.0966643	0	93.4259	34.7965	0	0	0 terpene synthase- putative- expressed	down
LOC_Os01g02350	457.496	-0.604496	0.200786	-3.01065	0.00260691	0.0971729	576.007	591.395	488.118	326.308	370.189	392.95907548738 receptor-like kinase ARK1AS- putative- expressed	down
LOC_Os07g12900	294.701	0.711215	0.236265	3.01024	0.0026104	0.0971763	199.387	206.807	264.84	394.555	376.342	326.275111162249 cadmium/zinc-transporting ATPase- putative- expressed	up
LOC_Os03g02480	671.611	-0.651731	0.216625	-3.00857	0.00262482	0.0975204	818.938	841.74	801.287	434.011	524.007	609.681959544056 inner membrane protein- putative- expressed	down
LOC_Os09g06940	19.1307	1.35746	0.451228	3.00838	0.00262647	0.0975204	10.6951	9.97753	11.5988	24.5264	31.7891	26.1972716991587 expressed protein	up
LOC_Os06g16880	17.4622	1.94782	0.647847	3.0066	0.00264186	0.0979648	8.40328	5.44229	7.73256	36.2564	33.84	13.0986358495793 transposon protein- putative- CACTA- En/Spm sub-class- expressed	up
LOC_Os02g08270	83.9572	1.97894	0.658376	3.00579	0.00264893	0.0980998	43.5443	9.07048	49.2951	156.756	134.335	110.743012182807 class I glutamine amidotransferase- putative- expressed	up
LOC_Os03g14258	68.0142	1.02579	0.341716	3.00187	0.00268324	0.0988436	36.6689	56.237	41.5625	79.9774	84.0872	109.552227105573 expressed protein	up
LOC_Os03g36550	35.8331	6.89294	2.29678	3.00113	0.00268976	0.0988436	0	1.8141	0	183.415	0	29.7696269308621 transposon protein- putative- unclassified- expressed	up
LOC_Os05g40610	5.27455	4.07706	1.35795	3.00236	0.00267898	0.0988436	0	1.8141	0	8.53092	8.20363	13.0986358495793 OsFBDUF25 - F-box and DUF domain containing protein- expressed	up
LOC_Os10g22310	182.397	1.32067	0.440023	3.00136	0.00268777	0.0988436	58.059	133.336	121.788	272.99	200.989	307.222549926497 glutathione S-transferase GST 26- putative- expressed	up
LOC_Os11g01480	656.904	-1.09724	0.36547	-3.00226	0.00267984	0.0988436	1265.08	756.478	664.034	357.232	416.334	482.267956279966 MYB family transcription factor- putative- expressed	down
LOC_Os03g48710	771.996	-0.910568	0.303474	-3.00048	0.00269551	0.0989275	1223.06	984.147	815.785	551.311	419.411	638.260801397684 expressed protein	down
LOC_Os12g22500	11.1482	2.52457	0.841799	2.99902	0.00270851	0.0992773	1.52787	2.72114	5.79942	10.6637	16.4073	29.7696269308621 expressed protein	up
LOC_Os11g30500	497.905	0.989035	0.329859	2.99836	0.00271441	0.0992927	242.931	357.377	401.127	727.261	745.505	513.228368288063 HVA22- putative- expressed	up
LOC_Os12g11710	24.3973	-2.30047	0.767481	-2.99743	0.00272263	0.0994126	48.8918	43.5383	28.9971	2.13273	6.15273	16.6709910812828 expressed protein	down
LOC_Os01g64750	877.382	-0.652537	0.217829	-2.99564	0.00273872	0.099761	1239.87	1053.99	923.075	621.691	685.003	740.66831803985 sterol 3-beta-glucosyltransferase- putative- expressed	down
LOC_Os02g52620	135.167	1.08247	0.361355	2.99559	0.00273915	0.099761	64.1705	88.8907	107.289	170.618	146.64	233.393875137959 expressed protein	up
LOC_Os02g21070	30.8691	1.34749	0.450166	2.99332	0.00275956	0.100249	19.0984	9.97753	23.1977	44.7874	44.0945	44.0590478576759 PPR repeat domain containing protein- putative- expressed	up
LOC_Os06g45960	109.681	-4.63703	1.5513	-2.98912	0.00279783	0.10151	10.6951	480.735	141.119	0	4.10182	21.4341313902207 cytochrome P450- putative- expressed	down
LOC_Os06g05900	357.702	-0.604516	0.202417	-2.98649	0.002822	0.10187	404.121	496.155	394.361	283.653	273.796	294.123914076918 methyltransferase- putative- expressed	down
LOC_Os12g06960	3.82759	4.55587	1.52512	2.98723	0.00281521	0.10187	0.763935	0	0	5.33183	6.15273	10.7170656951104 transposon protein- putative- unclassified- expressed	up
LOC_Os05g27010	400.078	-2.12852	0.71285	-2.98593	0.00282716	0.101927	999.99	614.071	339.266	98.1056	65.6291	283.406848381807 peptide transporter PTR3-A- putative- expressed	down
LOC_Os04g54200	757.241	-1.70588	0.571509	-2.98488	0.0028369	0.1021	1123.75	1550.14	803.22	219.671	221.498	625.162165548104 diacylglycerol kinase- putative- expressed	down
LOC_Os08g44770	8331.72	1.05723	0.354224	2.98464	0.0028391	0.1021	3972.46	4647.71	7605.94	12464.7	9602.35	11697.0818136743 copper/zinc superoxide dismutase- putative- expressed	up
LOC_Os02g38210	18453.7	1.02549	0.343636	2.98424	0.0028428	0.102105	9674.47	11230.2	15569.5	30208	18147.5	25892.4307193866 elongation factor Tu- putative- expressed	up
LOC_Os06g38320	1056.23	-1.09748	0.367831	-2.98365	0.00284837	0.102177	1241.39	1844.94	1232.38	485.196	636.807	896.661163157567 expressed protein	down
LOC_Os09g32840	278.389	-1.48545	0.498085	-2.98232	0.00286072	0.102491	671.498	228.576	330.567	127.964	164.073	147.657349577076 nucleotide pyrophosphatase/phosphodiesterase- putative- expressed	down
LOC_Os03g19310	336.78	1.01781	0.341409	2.98121	0.00287107	0.102733	243.695	146.035	278.372	476.665	475.811	400.103785950787 glycosyltransferase- putative- expressed	up
LOC_Os05g01330	18.934	1.78811	0.599997	2.9802	0.00288058	0.102945	6.87541	10.8846	7.73256	21.3273	21.5345	45.2498329349104 expressed protein	up
LOC_Os01g16190	3091.49	-0.649598	0.218046	-2.97918	0.00289024	0.103032	4432.35	3624.56	3270.87	2477.17	2570.81	2173.18276595293 26S proteasome non-ATPase regulatory subunit 14- putative- expressed	down
LOC_Os01g51380	2135.71	-0.666453	0.223692	-2.97934	0.0028887	0.103032	3161.16	2424.54	2275.31	1698.72	1705.33	1549.21138548206 ATP synthase- putative- expressed	down
LOC_Os05g49100	41.9733	-1.74279	0.585153	-2.97836	0.00289798	0.103051	103.131	48.0735	42.5291	11.73	22.56	23.8157015446897 WRKY49- expressed	down
LOC_Os06g40430	326.008	0.739315	0.2482	2.9787	0.00289469	0.103051	221.541	252.159	259.041	396.688	338.4	488.221881666139 expressed protein	up
LOC_Os05g42160	9.17301	3.09275	1.0386	2.97781	0.0029032	0.103109	4.58361	0	0.96657	13.8628	15.3818	20.2433463129862 expressed protein	up
LOC_Os11g44680	1154.96	-2.01718	0.677545	-2.97719	0.00290902	0.103187	973.253	3093.03	1490.45	225.003	346.604	801.398356978808 calmodulin binding protein- putative- expressed	down
LOC_Os09g10300	3.13477	-4.95902	1.66606	-2.97649	0.00291566	0.103294	3.81967	7.25638	7.73256	0	0	0 Skp1 family- dimerisation domain containing protein- expressed	down
LOC_Os05g43770	472.092	-1.06675	0.358508	-2.97553	0.00292485	0.103492	519.476	826.321	571.243	234.6	282	398.913000873552 NLI interacting factor-like phosphatase- putative- expressed	down
LOC_Os01g12210	473.615	-2.25559	0.758167	-2.97506	0.00292929	0.103521	302.518	1708.88	338.3	159.955	178.429	153.611274963249 aluminum-activated malate transporter- putative- expressed	down
LOC_Os12g14080	629.722	-0.650937	0.218862	-2.97419	0.00293762	0.103687	876.997	763.734	666.934	454.272	468.633	547.761135527863 expressed protein	down
LOC_Os07g43910	6.12687	2.92047	0.98278	2.97164	0.00296214	0.104295	2.2918	0	1.93314	11.73	11.28	9.52628061787588 hypothetical protein	up
LOC_Os09g33530	1700.27	-2.58338	0.869266	-2.97191	0.00295949	0.104295	6110.71	1841.31	790.655	216.472	395.825	846.648189913719 expressed protein	down
LOC_Os02g32160	3489.05	-0.679254	0.228762	-2.96926	0.00298516	0.104566	4495.75	4574.24	3816.99	2559.28	3185.06	2302.97833937149 copine- putative- expressed	down
LOC_Os03g04470	1806.43	1.12936	0.380471	2.96832	0.00299435	0.104566	666.915	1395.04	1338.7	2654.18	2198.57	2585.19440267607 expressed protein	up
LOC_Os03g16470	1251.74	1.04995	0.353627	2.96908	0.00298696	0.104566	621.843	697.52	1127.02	1821.35	1357.7	1885.01277726219 expressed protein	up
LOC_Os03g24160	850.747	0.990869	0.33373	2.96907	0.00298702	0.104566	642.469	395.473	670.8	1231.65	1260.28	903.805873620974 phosphatidylinositol-4-phosphate 5-kinase- putative- expressed	up
LOC_Os03g30890	422.008	-1.45775	0.490981	-2.96905	0.00298723	0.104566	426.275	1039.48	390.494	217.539	215.345	242.920155755835 S-locus-like receptor protein kinase- putative- expressed	down
LOC_Os06g35700	18.3658	-4.17274	1.40599	-2.96783	0.00299909	0.104566	29.0295	61.6793	13.532	0	0	5.95392538617242 reticuline oxidase-like protein precursor- putative- expressed	down
LOC_Os10g25030	1856.76	-1.76098	0.59321	-2.96856	0.00299203	0.104566	3487.36	3408.69	1706	446.807	616.298	1475.38271069353 red chlorophyll catabolite reductase- putative- expressed	down
LOC_Os10g40430	32.6309	-3.60116	1.21338	-2.96789	0.00299851	0.104566	146.675	8.16343	26.0974	8.53092	5.12727	1.19078507723448 LTPL139 - Protease inhibitor/seed storage/LTP family protein precursor- expressed	down
LOC_Os03g01740	762.994	1.35108	0.455439	2.96654	0.00301172	0.104878	252.098	494.341	543.213	1267.91	1309.51	710.898691108987 expressed protein	up
LOC_Os02g48080	329.793	-0.887063	0.299157	-2.96521	0.00302478	0.105175	527.879	367.354	388.561	196.211	215.345	283.406848381807 cysteine-rich receptor-like protein kinase 7 precursor- putative- expressed	down
LOC_Os06g50300	19916.5	-0.746385	0.251738	-2.96492	0.00302761	0.105175	26940.9	28001.5	19926.8	16971.2	13021.2	14637.1301693663 heat shock protein- putative- expressed	down
LOC_Os05g15770	2147.98	3.56714	1.20331	2.96445	0.00303228	0.10521	94.7279	79.8202	828.351	4165.22	384.545	7335.23607576443 glycosyl hydrolase- putative- expressed	up
LOC_Os10g05460	26.5895	1.80072	0.607677	2.96329	0.00304373	0.105479	17.5705	9.97753	7.73256	46.9201	22.56	54.7761135527863 retrotransposon protein- putative- unclassified- expressed	up
LOC_Os07g26520	671.749	-0.882012	0.297693	-2.96282	0.00304834	0.105511	865.538	1011.36	735.56	360.432	478.887	578.72154753596 expressed protein	down
LOC_Os02g15900	6128.73	1.06128	0.358371	2.96139	0.00306254	0.105874	2737.94	3641.8	5533.61	9356.29	7312.51	8190.21976121879 50S ribosomal protein L21- chloroplast precursor- putative- expressed	up
LOC_Os05g31750	1881.8	1.27068	0.429274	2.96008	0.00307562	0.106197	1217.71	634.026	1456.62	2826.93	1990.41	3165.10673528926 annexin- putative- expressed	up
LOC_Os07g42610	142.556	1.61368	0.545299	2.95926	0.00308377	0.106223	44.3082	51.7017	115.022	274.056	236.88	133.367928650262 RING finger protein- putative- expressed	up
LOC_Os01g21620	85.3048	1.70844	0.577532	2.95817	0.00309469	0.10634	51.1836	14.5128	54.1279	120.499	110.749	160.755985426655 expressed protein	up
LOC_Os04g03830	141.983	-2.58252	0.872975	-2.9583	0.00309341	0.10634	210.846	428.127	90.8576	10.6637	32.8145	78.591815097476 OsWAK29 - OsWAK receptor-like protein kinase- expressed	down
LOC_Os09g38370	1295.79	-0.716508	0.242243	-2.95781	0.00309832	0.10634	1941.92	1483.02	1408.29	1056.77	1028.53	856.174470531594 signal peptidase complex subunit 3- putative- expressed	down
LOC_Os09g04220	186.884	0.854959	0.289139	2.95691	0.00310734	0.106468	135.216	98.8682	165.284	247.397	239.956	234.584660215193 expressed protein	up
LOC_Os10g05490	493.632	2.36824	0.800973	2.9567	0.0031095	0.106468	56.5312	88.8907	335.4	748.589	429.665	1302.71887449453 cytochrome P450- putative- expressed	up
LOC_Os11g43990	686.274	-2.31655	0.783805	-2.95552	0.00312145	0.106749	959.502	1681.67	787.755	90.6411	101.52	496.55737720678 expressed protein	down
LOC_Os05g05470	3260.86	-0.587357	0.198813	-2.95432	0.00313359	0.107036	4526.31	3760.62	3459.36	2655.25	2420.07	2743.56881794825 T-complex protein- putative- expressed	down
LOC_Os05g10930	747.305	-1.01736	0.344654	-2.95183	0.00315899	0.107775	932	1297.99	771.323	396.688	621.425	464.406180121449 OsGrx_C15 - glutaredoxin subgroup III- expressed	down
LOC_Os07g31250	113.069	-0.771414	0.261464	-2.95036	0.00317404	0.108051	127.577	165.99	134.353	92.7738	77.9345	79.7826001747105 OsWAK69 - OsWAK receptor-like cytoplasmic kinase OsWAK-RLCK- expressed	down
LOC_Os11g05340	236.495	0.910311	0.308548	2.9503	0.00317463	0.108051	152.023	134.243	206.846	372.162	288.153	265.54507222329 transposon protein- putative- unclassified- expressed	up
LOC_Os02g52170	126.821	1.26222	0.42798	2.94925	0.00318545	0.10829	41.2525	82.5414	100.523	195.145	156.894	184.571686971345 expressed protein	up
LOC_Os10g09290	796.241	1.68202	0.570736	2.9471	0.00320772	0.108771	523.295	254.88	356.664	613.16	1003.92	2025.52541637586 expressed protein	up
LOC_Os12g18360	734.138	0.793038	0.269112	2.94688	0.00321002	0.108771	547.741	468.037	596.374	1072.76	1001.87	718.043401572394 NB-ARC domain containing protein- expressed	up
LOC_Os01g02360	307.964	-0.8312	0.282402	-2.94332	0.0032471	0.108833	462.944	414.521	305.436	220.738	251.236	192.907182511987 resistance-related receptor-like kinase- putative- expressed	down
LOC_Os03g47940	492.332	-3.7867	1.28529	-2.94618	0.00321724	0.108833	2512.58	187.759	54.1279	102.371	76.9091	20.2433463129862 GDSL-like lipase/acylhydrolase- putative- expressed	down
LOC_Os03g58650	183.904	-0.844248	0.286736	-2.94433	0.00323649	0.108833	261.266	244.903	202.013	133.296	103.571	158.374415272186 expressed protein	down
LOC_Os04g42120	220.23	1.81141	0.61512	2.94481	0.0032315	0.108833	162.718	36.2819	93.7573	388.157	399.927	240.538585601366 N-acetyltransferase ESCO2- putative- expressed	up
LOC_Os04g43580	5.97985	-5.90051	2.00415	-2.94415	0.00323844	0.108833	28.2656	1.8141	5.79942	0	0	0 DUF640 domain containing protein- putative- expressed	down
LOC_Os07g38250	61.417	-2.70511	0.918864	-2.94397	0.00324027	0.108833	79.4492	189.573	50.2617	4.26546	9.22909	35.7235523170345 expressed protein	down
LOC_Os08g08160	143.796	0.87524	0.297108	2.94586	0.00322059	0.108833	103.131	98.8682	102.456	240.999	158.945	158.374415272186 expressed protein	up
LOC_Os09g31470	2627.1	-0.970149	0.329602	-2.9434	0.00324633	0.108833	4148.16	3968.33	2318.8	1712.58	1605.86	2008.85442529458 AT hook motif domain containing protein- expressed	down
LOC_Os11g13934	4.82355	5.9004	2.00381	2.9446	0.00323377	0.108833	0	0	0	4.26546	2.05091	22.6249164674552 expressed protein	up
LOC_Os05g47630	357.551	-0.586267	0.199273	-2.94203	0.0032607	0.109161	427.039	483.457	376.962	286.852	276.873	294.123914076918 peptidyl-tRNA hydrolase- mitochondrial precursor protein- putative- expressed	down
LOC_Os07g02920	18.6199	2.32579	0.791353	2.939	0.00329269	0.110103	4.58361	5.44229	8.69913	37.3228	46.1454	9.52628061787588 DUF538 domain containing protein- putative- expressed	up
LOC_Os01g67820	145.303	2.00717	0.683444	2.93685	0.00331569	0.110515	16.8066	95.24	61.8605	295.383	154.844	247.683296064773 exo70 exocyst complex subunit domain containing protein- expressed	up
LOC_Os03g05300	640.875	0.891263	0.303508	2.93653	0.00331902	0.110515	407.177	390.938	549.012	994.919	639.883	863.319180995001 cyclin-dependent kinases regulatory subunit 1- putative- expressed	up
LOC_Os07g37730	185.792	-1.57912	0.537803	-2.93624	0.00332214	0.110515	179.525	335.608	319.935	45.8537	93.3163	140.512639113669 NADH-ubiquinone oxidoreductase- mitochondrial precursor- putative- expressed	down
LOC_Os08g10010	125.562	-2.64957	0.902541	-2.93568	0.00332821	0.110515	467.528	36.2819	145.952	23.46	42.0436	38.1051224715035 acyl-desaturase- chloroplast precursor- putative- expressed	down
LOC_Os11g02520	43.9643	-2.28658	0.778712	-2.93636	0.00332093	0.110515	55.0033	126.987	36.7297	6.39819	11.28	27.3880567763931 WRKY104- expressed	down
LOC_Os03g01770	314.253	-0.664145	0.226292	-2.93491	0.00333649	0.110634	365.925	409.986	379.862	202.609	246.109	281.025278227338 rhodanese- putative- expressed	down
LOC_Os05g35070	7.31285	-6.19016	2.10955	-2.93435	0.0033425	0.110634	38.1967	1.8141	3.86628	0	0	0 DUF630/DUF632 domains containing protein- putative- expressed	down
LOC_Os09g36450	15747.2	0.9973	0.339881	2.93426	0.0033434	0.110634	6908.26	12612.5	12013.5	24103.1	20428.1	18417.8727895858 triosephosphate isomerase- chloroplast precursor- putative- expressed	up
LOC_Os03g44890	127.861	-3.54654	1.20897	-2.93351	0.00335148	0.110773	598.161	98.8682	9.6657	27.7255	18.4582	14.2894209268138 anthranilate phosphoribosyltransferase- putative- expressed	down
LOC_Os02g17360	3606.19	0.898264	0.306703	2.92878	0.00340295	0.1119	2002.27	2231.34	3322.1	4980.99	4000.3	5100.1324857953 PPR repeat domain containing protein- putative- expressed	up
LOC_Os03g49464	1219.76	0.740543	0.252868	2.92858	0.00340514	0.1119	841.856	817.25	1081.59	1422.53	1810.95	1344.39635219773 tetratricopeptide-like helical- putative- expressed	up
LOC_Os06g05740	1879.46	-0.711214	0.242823	-2.92894	0.0034012	0.1119	2465.98	2390.07	2144.82	1741.37	1355.65	1178.87722646214 expressed protein	down
LOC_Os06g38110	55.8813	-2.87272	0.980829	-2.92887	0.00340201	0.1119	74.1017	172.339	48.3285	4.26546	4.10182	32.1511970853311 expressed protein	down
LOC_Os09g36200	1653.21	-2.43868	0.832625	-2.9289	0.00340162	0.1119	5772.29	2089.84	512.282	391.356	497.345	656.122577556201 senescence-inducible chloroplast stay-green protein 1- putative- expressed	down
LOC_Os01g02180	701.217	-0.703136	0.240204	-2.92724	0.00341982	0.112108	807.479	960.564	838.016	447.874	512.727	640.642371552153 expressed protein	down
LOC_Os01g62260	986.834	-4.06748	1.38984	-2.92658	0.00342714	0.112108	4938.07	217.691	432.057	140.76	187.658	4.76314030893794 thaumatin- putative- expressed	down
LOC_Os04g47310	2065.75	0.603931	0.206354	2.92667	0.00342611	0.112108	1600.44	1453.09	1865.48	2236.17	2741.04	2498.26709203795 expressed protein	up
LOC_Os03g18729	139.87	1.37901	0.471307	2.92593	0.00343431	0.112214	76.3935	41.7242	115.022	173.818	184.582	247.683296064773 expressed protein	up
LOC_Os06g10650	681.92	-1.33714	0.457772	-2.92098	0.00348929	0.113702	594.341	1463.07	873.78	325.241	330.196	504.892872747422 tyrosine phosphatase family protein- putative- expressed	down
LOC_Os12g03040	111.959	-2.60278	0.89113	-2.92076	0.0034918	0.113702	336.131	78.0061	162.384	13.8628	12.3055	69.0655344796001 no apical meristem protein- putative- expressed	down
LOC_Os10g33450	15.5839	1.54951	0.530593	2.92033	0.00349655	0.113728	6.11148	7.25638	10.6323	27.7255	21.5345	20.2433463129862 expressed protein	up
LOC_Os03g38470	22.8693	5.14619	1.76419	2.91702	0.00353392	0.114293	0	0	3.86628	6.39819	10.2545	116.696937568979 GDSL-like lipase/acylhydrolase- putative- expressed	up
LOC_Os03g40580	17.0223	1.78029	0.610205	2.91753	0.00352819	0.114293	6.11148	6.34934	10.6323	20.2609	19.4836	39.295907548738 retrotransposon protein- putative- unclassified- expressed	up
LOC_Os03g60110	1846.82	-0.695503	0.238334	-2.91818	0.00352077	0.114293	2618	2331.11	1901.24	1211.39	1540.23	1478.95506592523 KH domain containing protein- putative- expressed	down
LOC_Os06g48470	6.51282	3.77009	1.29239	2.91715	0.00353251	0.114293	0	2.72114	0	13.8628	8.20363	14.2894209268138 retrotransposon protein- putative- Ty3-gypsy subclass	up
LOC_Os11g41590	3.338	5.37101	1.84084	2.9177	0.00352625	0.114293	0	0	0	2.13273	7.17818	10.7170656951104 expressed protein	up
LOC_Os12g42064	27.7106	-1.28374	0.440332	-2.91539	0.00355246	0.114762	41.2525	44.4453	31.8968	14.9291	12.3055	21.4341313902207 OsWAK129c - OsWAK receptor-like protein kinase- expressed	down
LOC_Os03g16920	396.352	3.60029	1.2354	2.91428	0.00356511	0.114941	67.2262	1.8141	112.122	317.777	279.949	1599.22435872591 DnaK family protein- putative- expressed	up
LOC_Os07g05620	2636.27	-0.93795	0.321855	-2.9142	0.00356604	0.114941	3493.47	4452.7	2446.39	1715.78	1639.7	2069.58446423353 CAMK_KIN1/SNF1/Nim1_like.28 - CAMK includes calcium/calmodulin depedent protein kinases- expressed	down
LOC_Os05g35650	1196.55	-1.03311	0.354599	-2.91345	0.00357457	0.115087	1655.45	1718.86	1447.92	551.311	698.334	1107.43012182807 peptide transporter PTR2- putative- expressed	down
LOC_Os02g51480	2090.51	0.983707	0.337908	2.91116	0.00360084	0.115542	1039.71	1280.75	1892.54	3254.55	2375.98	2699.50977009058 PPR repeat domain containing protein- putative- expressed	up
LOC_Os08g23870	3.8821	4.56309	1.56728	2.91147	0.00359731	0.115542	0	0	0.96657	4.26546	6.15273	11.9078507723448 late embryogenesis abundant group 1- putative- expressed	up
LOC_Os03g22259	276.885	0.867817	0.298474	2.90752	0.00364312	0.116445	165.774	203.179	219.411	446.807	282	344.136887320766 expressed protein	up
LOC_Os06g12640	394.348	3.14758	1.08257	2.90751	0.00364323	0.116445	17.5705	189.573	32.8634	125.831	1109.54	890.707237771394 transposon protein- putative- unclassified- expressed	up
LOC_Os10g04540	23.6179	1.66669	0.573239	2.90749	0.0036434	0.116445	7.63935	9.07048	17.3983	30.9246	26.6618	50.0129732438484 expressed protein	up
LOC_Os12g09500	7.60756	2.08929	0.718628	2.90733	0.00364526	0.116445	3.05574	2.72114	2.89971	11.73	13.3309	11.9078507723448 cytochrome P450- putative- expressed	up
LOC_Os01g21810	3.59231	-5.15701	1.77532	-2.90483	0.00367453	0.116987	3.05574	12.6987	5.79942	0	0	0 expressed protein	down
LOC_Os03g06000	18.8115	-7.55012	2.5989	-2.90512	0.00367115	0.116987	94.7279	18.141	0	0	0	0 expansin precursor- putative- expressed	down
LOC_Os04g48480	106.916	-1.25971	0.433652	-2.90488	0.00367395	0.116987	179.525	187.759	85.0582	69.3138	54.3491	65.4931792478967 exostosin family domain containing protein- expressed	down
LOC_Os06g48990	855.505	-1.04151	0.358594	-2.90443	0.00367924	0.116989	1388.83	703.869	1361.9	566.24	546.567	565.62291168638 Leucine Rich Repeat family protein- expressed	down
LOC_Os08g05960	177.744	-3.53418	1.21695	-2.90413	0.00368276	0.116989	11.459	679.379	290.938	9.59729	51.2727	23.8157015446897 expressed protein	down
LOC_Os01g48446	217.662	1.05735	0.364198	2.90322	0.00369348	0.117069	103.895	203.179	116.955	293.251	277.898	310.7949051582 no apical meristem protein- putative- expressed	up
LOC_Os10g40490	1243.36	-2.33972	0.8059	-2.90324	0.00369326	0.117069	2566.06	2694.84	968.503	83.1765	511.702	635.879231243215 U-box domain containing protein- expressed	down
LOC_Os08g04250	10.6263	1.8261	0.629117	2.90264	0.00370037	0.117158	3.81967	4.53524	5.79942	15.9955	20.5091	13.0986358495793 cysteine-rich repeat secretory protein 55 precursor- putative- expressed	up
LOC_Os02g07700	55.1061	1.18068	0.406848	2.90201	0.00370771	0.117199	25.2098	31.7467	44.4622	78.911	57.4254	92.8812360242898 expressed protein	up
LOC_Os06g19640	442.663	-0.722324	0.24892	-2.90183	0.00370986	0.117199	529.407	608.629	515.182	304.981	288.153	409.630066568663 39S ribosomal protein L46- mitochondrial precursor- putative- expressed	down
LOC_Os04g30380	40.5196	-1.20569	0.415739	-2.9001	0.00373043	0.117589	49.6557	74.3779	45.4288	25.5928	19.4836	28.5788418536276 retrotransposon protein- putative- Ty3-gypsy subclass- expressed	down
LOC_Os06g06990	118.523	1.2491	0.430892	2.89888	0.00374501	0.117918	61.8787	58.9581	89.891	229.269	105.622	165.519125735593 expressed protein	up
LOC_Os06g46770	45818	0.657921	0.227198	2.8958	0.00378191	0.118949	38913.3	28718	39012.7	61723.4	52875.5	53665.1110757265 ubiquitin family protein- putative- expressed	up
LOC_Os09g38700	6.88396	2.8246	0.975719	2.8949	0.00379285	0.119162	3.05574	0	1.93314	12.7964	9.22909	14.2894209268138 STRUBBELIG-RECEPTOR FAMILY 5 precursor- putative- expressed	up
LOC_Os05g31570	417.161	-1.1821	0.408692	-2.89239	0.00382325	0.1192	460.653	772.805	503.583	193.012	213.294	359.617093324814 disease resistance protein RGA4- putative- expressed	down
LOC_Os06g32870	184.735	1.61805	0.559242	2.89329	0.00381235	0.1192	51.9476	67.1215	153.685	354.033	299.433	182.190116816876 retrotransposon protein- putative- Ty3-gypsy subclass- expressed	up
LOC_Os07g47280	71.7619	-0.8787	0.303661	-2.89369	0.00380745	0.1192	100.839	103.403	74.4259	45.8537	51.2727	54.7761135527863 DNA polymerase zeta catalytic subunit- putative- expressed	down
LOC_Os10g11820	90.775	0.715961	0.247519	2.89255	0.00382132	0.1192	66.4623	63.4934	76.3591	122.632	109.724	105.979871873869 expressed protein	up
LOC_Os12g02340	4614.33	1.50895	0.521685	2.89245	0.00382246	0.1192	973.253	3122.06	3103.66	6911.11	6079.92	7495.99206119108 LTPL14 - Protease inhibitor/seed storage/LTP family protein precursor- expressed	up
LOC_Os04g57540	1320.28	-1.24797	0.431692	-2.89089	0.00384155	0.11951	1741.77	2545.18	1287.47	500.125	884.967	962.154342405464 adenylate kinase- putative- expressed	down
LOC_Os05g38264	316.334	-1.69746	0.587121	-2.89116	0.00383824	0.11951	679.138	531.53	239.709	91.7074	118.953	236.966230369662 expressed protein	down
LOC_Os06g10840	14.2758	2.22487	0.770007	2.88941	0.0038596	0.119941	3.05574	7.25638	4.83285	11.73	19.4836	39.295907548738 expressed protein	up
LOC_Os05g39320	24.2818	-2.7361	0.948062	-2.88599	0.00390179	0.121121	60.3508	18.141	48.3285	2.13273	14.3564	2.38157015446897 thiamine pyrophosphate enzyme- C-terminal TPP binding domain containing protein- expressed	down
LOC_Os01g24790	172.012	0.883604	0.306331	2.88447	0.00392068	0.121538	103.895	118.823	140.153	179.149	210.218	279.834493150104 transferase family protein- putative- expressed	up
LOC_Os01g38670	7.29612	4.67951	1.62335	2.88263	0.00394374	0.121538	1.52787	0	0	23.46	16.4073	2.38157015446897 transporter family protein- putative- expressed	up
LOC_Os01g58450	45.7634	1.43266	0.497031	2.88244	0.00394602	0.121538	29.7934	15.4198	28.9971	91.7074	64.6036	44.0590478576759 retrotransposon protein- putative- Ty1-copia subclass- expressed	up
LOC_Os02g55920	190.527	-1.03199	0.35795	-2.88305	0.00393846	0.121538	310.921	275.743	180.749	95.9729	133.309	146.466564499842 expressed protein	down
LOC_Os03g61960	1608.37	-0.970597	0.336757	-2.88219	0.00394925	0.121538	2968.65	1664.43	1756.26	966.127	1158.76	1136.0089636817 2Fe-2S iron-sulfur cluster binding domain containing protein- expressed	down
LOC_Os05g12640	152.714	3.01408	1.04533	2.88338	0.00393427	0.121538	7.63935	19.048	74.4259	255.928	54.3491	504.892872747422 BURP domain containing protein- expressed	up
LOC_Os08g13840	471.314	0.91342	0.316739	2.88383	0.00392875	0.121538	293.351	257.602	430.124	719.797	587.585	539.425639987222 WRKY25- expressed	up
LOC_Os11g20020	490.138	0.746505	0.258864	2.88378	0.00392938	0.121538	276.544	416.335	405.96	622.757	628.603	590.629398308304 expressed protein	up
LOC_Os12g36940	832.101	-2.45872	0.853278	-2.8815	0.00395789	0.121673	1431.61	2093.47	698.83	76.7783	125.105	566.813696763615 calmodulin binding protein- putative- expressed	down
LOC_Os08g43160	1378.07	0.919947	0.319478	2.87953	0.00398265	0.122303	1193.27	721.103	944.339	2208.44	1518.7	1682.57931413233 TCP family transcription factor- putative- expressed	up
LOC_Os01g43560	19.6049	1.47905	0.513934	2.87791	0.00400324	0.122803	6.11148	14.5128	10.6323	27.7255	27.6873	30.9604120080966 expressed protein	up
LOC_Os03g36650	2.54386	4.98244	1.73207	2.87657	0.00402018	0.123191	0	0	0	6.39819	4.10182	4.76314030893794 cysteine-rich repeat secretory protein 55 precursor- putative- expressed	up
LOC_Os04g37720	251.997	-0.793689	0.276026	-2.87541	0.00403498	0.123512	396.482	289.348	272.573	163.154	185.607	204.815033284331 pentatricopeptide- putative- expressed	down
LOC_Os05g49820	52.3396	-3.48727	1.21393	-2.87272	0.0040695	0.124302	242.167	32.6537	13.532	2.13273	16.4073	7.14471046340691 chloroplast unusual positioning protein- putative- expressed	down
LOC_Os07g02150	100.208	1.77447	0.617691	2.87274	0.00406927	0.124302	21.3902	61.6793	53.1614	243.131	86.1382	135.749498804731 3-5 exonuclease domain-containing protein- putative- expressed	up
LOC_Os10g18820	57.1704	-3.49611	1.21734	-2.87191	0.00407993	0.124448	232.236	3.62819	79.2588	6.39819	14.3564	7.14471046340691 dirigent- putative- expressed	down
LOC_Os11g28940	24.3319	-2.01308	0.701095	-2.87134	0.00408733	0.124448	22.918	56.237	37.6962	4.26546	8.20363	16.6709910812828 expressed protein	down
LOC_Os07g26760	129.675	0.982705	0.342368	2.87031	0.00410063	0.124588	70.282	71.6568	119.855	188.747	154.844	172.663836199 expressed protein	up
LOC_Os12g01530	8649.67	-1.25993	0.438936	-2.87042	0.00409925	0.124588	16489.5	12995.3	7125.56	4018.07	4564.3	6705.31076990738 ferritin-1- chloroplast precursor- putative- expressed	down
LOC_Os02g56850	5423.12	-0.758148	0.264285	-2.86867	0.00412202	0.124879	6451.43	8045.51	5951.17	3410.24	3806.49	4873.88332112075 glutathione reductase- putative- expressed	down
LOC_Os09g34075	3.00148	5.2263	1.82151	2.86921	0.00411496	0.124879	0	0	0	6.39819	9.22909	2.38157015446897 expressed protein	up
LOC_Os11g17540	943.908	2.60749	0.908986	2.86857	0.00412332	0.124879	324.672	44.4453	429.157	718.73	1121.85	3024.59409617559 retrotransposon protein- putative- Ty1-copia subclass- expressed	up
LOC_Os02g09840	1469.98	-0.747668	0.260708	-2.86784	0.00413288	0.125031	1751.7	2219.55	1556.18	992.786	1010.07	1289.62023864495 serine/threonine-protein phosphatase 2A regulatory subunit B subunitbeta- putative- expressed	down
LOC_Os10g39520	1196.06	-1.01587	0.35427	-2.86752	0.00413709	0.125031	2140.54	1528.38	1132.82	861.623	881.891	631.116090934277 MLO domain containing protein- putative- expressed	down
LOC_Os11g10510	174.917	-2.24152	0.782149	-2.86584	0.00415898	0.125428	220.013	90.7048	555.778	69.3138	85.1127	28.5788418536276 dehydrogenase- putative- expressed	down
LOC_Os02g32660	379.507	-1.21239	0.423159	-2.86509	0.00416894	0.125552	669.971	329.258	591.541	214.339	300.458	171.473051121766 1-4-alpha-glucan-branching enzyme- chloroplast precursor- putative- expressed	down
LOC_Os11g42230	39.729	4.24427	1.48149	2.86486	0.0041719	0.125552	6.11148	0	5.79942	6.39819	23.5854	196.47953774369 OsFBX430 - F-box domain containing protein- expressed	up
LOC_Os05g49370	1525.3	1.28905	0.450381	2.86214	0.00420795	0.126504	536.282	778.247	1343.53	2050.62	2693.87	1749.26327845746 DUF1645 domain containing protein- putative- expressed	up
LOC_Os03g49480	423.129	1.07138	0.374447	2.86124	0.00421992	0.12673	259.738	186.852	372.13	662.213	455.302	602.537249080649 elongation of fatty acids protein 2- putative- expressed	up
LOC_Os11g04720	1122.86	1.82137	0.636681	2.86072	0.00422679	0.126804	222.305	373.704	890.211	2600.87	1259.26	1390.83697020988 OsRR10 type-A response regulator- expressed	up
LOC_Os03g14420	193.252	1.58865	0.555599	2.85935	0.00424511	0.12722	88.6164	48.0735	152.718	267.658	199.964	402.485356105256 cytochrome P450- putative- expressed	up
LOC_Os04g38750	4827.13	0.960308	0.335974	2.85828	0.0042594	0.127258	2301.73	3266.28	4264.51	5891.67	5683.07	7555.53131505281 plastid-specific 30S ribosomal protein 3- chloroplast precursor- putative- expressed	up
LOC_Os12g38590	1436.86	1.06915	0.374078	2.85811	0.00426177	0.127258	951.099	706.59	1125.09	1395.87	2638.49	1804.03939201024 pumilio-family RNA binding repeat containing protein- expressed	up
LOC_Os05g46260	2269.43	-0.816338	0.285759	-2.85673	0.00428026	0.127604	3682.93	2655.84	2345.87	1789.36	1742.25	1400.36325082775 exostosin- putative- expressed	down
LOC_Os03g14050	1198.28	0.887755	0.310963	2.85485	0.00430566	0.128024	980.128	638.562	903.743	1743.51	1725.84	1197.92978769789 thaumatin-like protein 1 precursor- putative- expressed	up
LOC_Os05g01470	6829.2	-1.00233	0.351117	-2.8547	0.00430778	0.128024	8102.29	12518.2	6710.9	3789.86	4533.53	5320.42772508368 methionine S-methyltransferase- putative- expressed	down
LOC_Os09g13470	1228.12	1.2662	0.443717	2.85361	0.00432256	0.12833	644.761	442.639	1076.76	2205.24	1441.79	1557.54688102271 plant protein of unknown function domain containing protein- expressed	up
LOC_Os11g01530	7396.5	-1.38526	0.485593	-2.85271	0.00433477	0.128559	14366.6	11338.1	6388.06	2792.81	3475.26	6018.22778034309 ferritin-1- chloroplast precursor- putative- expressed	down
LOC_Os03g04530	227.243	-11.1436	3.90694	-2.85227	0.00434084	0.128606	1219.24	144.221	0	0	0	0 cytochrome P450- putative- expressed	down
LOC_Os01g04950	5077.97	-0.672082	0.235696	-2.85148	0.00435166	0.12866	7031.25	6744.81	4943.04	4175.89	3600.37	3972.45901765424 peptide transporter PTR2- putative- expressed	down
LOC_Os08g28740	115.826	-1.07137	0.375726	-2.85148	0.00435167	0.12866	204.734	127.894	138.22	58.6501	96.3927	69.0655344796001 expressed protein	down
LOC_Os08g40690	8.58558	-5.41824	1.90132	-2.84972	0.0043758	0.129106	2.2918	4.53524	43.4957	0	0	1.19078507723448 glycosyl hydrolase- putative- expressed	down
LOC_Os01g54440	194.339	-0.997849	0.350268	-2.84882	0.00438824	0.129167	311.685	279.371	185.581	148.225	99.4691	141.703424190904 expressed protein	down
LOC_Os09g21450	266.942	0.886339	0.311151	2.84858	0.00439142	0.129167	212.374	151.477	198.147	387.091	258.414	394.149860564614 cyclin- putative- expressed	up
LOC_Os06g23114	1443.07	1.69859	0.59639	2.84813	0.00439775	0.129175	682.958	274.836	1081.59	3125.52	1663.29	1830.2366637094 copper methylamine oxidase precursor- putative- expressed	up
LOC_Os07g39810	66.0106	1.31312	0.461081	2.84791	0.0044007	0.129175	55.0033	24.4903	33.83	119.433	72.8073	90.4996658698208 lipase class 3 family protein- putative- expressed	up
LOC_Os03g25869	35.0122	1.73353	0.608876	2.8471	0.00441191	0.129238	11.459	21.7691	15.4651	25.5928	81.0109	54.7761135527863 amino acid permease family protein- putative- expressed	up
LOC_Os08g36250	232.521	2.37306	0.833459	2.84725	0.00440989	0.129238	58.059	66.2145	101.49	130.097	156.894	882.371742230753 expressed protein	up
LOC_Os03g03360	9238.74	1.05701	0.371524	2.84507	0.00444014	0.129799	3919.75	6107.15	7967.44	13658	9947.93	13832.1594571558 ribosomal protein L5- putative- expressed	up
LOC_Os11g35540	60.1257	6.62924	2.32994	2.84524	0.00443782	0.129799	0	3.62819	0	307.113	0	50.0129732438484 expressed protein	up
LOC_Os08g07690	210.593	-2.48164	0.872921	-2.84292	0.00447023	0.130545	74.8656	718.382	278.372	29.8582	65.6291	96.4535912559933 expressed protein	down
LOC_Os01g27050	383.361	1.49632	0.526595	2.8415	0.00449019	0.130861	196.331	107.939	297.704	471.334	404.029	822.832488369029 flavin-containing monooxygenase family protein- putative- expressed	up
LOC_Os07g19210	72.3411	1.01682	0.357833	2.84161	0.00448857	0.130861	43.5443	48.9806	51.2282	71.4465	127.156	91.6904509470553 cytochrome P450- putative- expressed	up
LOC_Os08g01810	12.3775	2.0313	0.715433	2.83926	0.00452182	0.131648	6.11148	3.62819	4.83285	15.9955	31.7891	11.9078507723448 matrix attachment region binding protein- putative- expressed	up
LOC_Os11g20080	14.8077	7.52274	2.64998	2.83879	0.0045285	0.131709	0	0	0	0	10.2545	78.591815097476 O-methyltransferase- putative- expressed	up
LOC_Os01g22780	149.694	1.31364	0.462895	2.83788	0.00454141	0.13195	103.131	78.9132	75.3925	283.653	111.775	245.301725910304 GDSL-like lipase/acylhydrolase- putative- expressed	up
LOC_Os03g03550	19.3636	-2.76295	0.974516	-2.8352	0.00457966	0.132926	66.4623	13.6057	21.2645	8.53092	5.12727	1.19078507723448 bZIP family transcription factor- putative- expressed	down
LOC_Os02g12650	9029.15	-0.686988	0.242405	-2.83405	0.0045962	0.133271	11694.3	12606.2	9116.69	6175.32	6624.43	7958.01667115806 puromycin-sensitive aminopeptidase- putative- expressed	down
LOC_Os04g41860	78.7242	-1.17722	0.415631	-2.83238	0.00462034	0.133565	107.715	144.221	75.3925	36.2564	49.2218	59.5392538617242 expressed protein	down
LOC_Os10g20350	258.921	-2.84484	1.00432	-2.8326	0.00461708	0.133565	148.967	905.234	309.302	17.0618	27.6873	145.275779422607 MATE efflux family protein- putative- expressed	down
LOC_Os09g15580	115.693	0.934869	0.330164	2.83153	0.00463262	0.133784	63.4066	67.1215	108.256	150.358	146.64	158.374415272186 expressed protein	up
LOC_Os02g28470	61.0368	1.70466	0.602331	2.8301	0.0046533	0.134208	29.0295	16.3269	40.596	67.181	59.4763	153.611274963249 transferase family protein- putative- expressed	up
LOC_Os03g30790	2203.17	-0.656951	0.232149	-2.82987	0.00465669	0.134208	2433.13	3220.93	2434.79	1505.71	1766.86	1857.6247204858 erlin-2 precursor- putative- expressed	down
LOC_Os06g20920	208.82	2.54677	0.900373	2.82858	0.00467557	0.134481	26.7377	14.5128	142.086	322.042	526.058	221.486024365614 SAM dependent carboxyl methyltransferase- putative- expressed	up
LOC_Os07g38450	180.621	1.02744	0.363363	2.82759	0.00468998	0.134625	82.5049	115.195	159.484	283.653	236.88	206.005818361566 retrotransposon protein- putative- unclassified- expressed	up
LOC_Os12g05260	1082.72	-0.695732	0.246039	-2.82773	0.00468792	0.134625	1587.46	1265.33	1163.75	848.827	925.985	704.944765722815 phytosulfokines precursor- putative- expressed	down
LOC_Os12g31540	112.073	-3.77849	1.33694	-2.82622	0.00471012	0.135067	443.082	149.663	33.83	2.13273	2.05091	41.677477703207 expressed protein	down
LOC_Os12g15240	57.6024	-1.02096	0.361308	-2.82573	0.00471736	0.13514	66.4623	93.4259	71.5262	28.7919	38.9673	46.4406180121449 expressed protein	down
LOC_Os01g65370	991.053	1.31695	0.46618	2.82499	0.00472821	0.13518	366.689	486.178	850.582	1710.45	940.342	1592.07964826251 MYB family transcription factor- putative- expressed	up
LOC_Os02g02340	321.492	2.04427	0.723585	2.8252	0.0047251	0.13518	67.2262	56.237	253.241	705.934	548.618	297.696269308621 glycerol-3-phosphate acyltransferase- putative- expressed	up
LOC_Os08g19670	754.498	1.5907	0.56334	2.82369	0.00474741	0.135593	368.216	182.317	578.009	1580.35	1116.72	701.372410491112 expressed protein	up
LOC_Os01g01450	9524.75	0.614734	0.217738	2.82327	0.00475367	0.135623	8017.49	6157.95	8401.43	12268.5	10629.9	11673.2661121297 stress responsive protein- putative- expressed	up
LOC_Os04g43820	277.932	2.02691	0.718003	2.82298	0.00475797	0.135623	102.367	27.2114	199.113	344.436	508.625	485.84031151167 expressed protein	up
LOC_Os07g47520	21.6331	1.76606	0.62596	2.82136	0.00478209	0.136175	6.11148	9.97753	13.532	20.2609	28.7127	51.2037583210828 expressed protein	up
LOC_Os01g45520	87.9256	-1.07469	0.381262	-2.81877	0.00482074	0.136212	141.328	108.846	107.289	36.2564	63.5782	70.2563195568346 D-mannose binding lectin family protein- expressed	down
LOC_Os04g25060	42.7537	-2.82271	1.00117	-2.81943	0.00481097	0.136212	44.3082	139.685	40.596	10.6637	1.02545	20.2433463129862 cysteine-rich receptor-like protein kinase- putative- expressed	down
LOC_Os05g11840	116.443	0.601492	0.213304	2.81988	0.00480411	0.136212	87.8525	97.9612	91.8242	143.959	135.36	141.703424190904 expressed protein	up
LOC_Os05g44310	6732.92	-0.664883	0.235815	-2.81951	0.00480972	0.136212	9611.82	6789.25	8371.47	5524.84	5517.97	4582.1409771983 vesicle-fusing ATPase- putative- expressed	down
LOC_Os05g46240	260.673	-0.996298	0.353221	-2.82061	0.00479324	0.136212	252.098	471.665	318.002	174.884	149.716	197.670322820924 green ripe-like- putative- expressed	down
LOC_Os06g38120	1594.09	-4.34418	1.54093	-2.81919	0.00481449	0.136212	1966.37	5575.62	1573.58	4.26546	4.10182	440.590478576759 low-affinity cation transporter- putative- expressed	down
LOC_Os09g39050	67.7452	1.42369	0.505083	2.81872	0.00482151	0.136212	28.2656	43.5383	38.6628	137.561	51.2727	107.170656951104 OsFBX342 - F-box domain containing protein- expressed	up
LOC_Os12g43820	103.741	0.71182	0.252348	2.82079	0.0047906	0.136212	77.1574	81.6343	77.3256	149.291	125.105	111.933797260042 GCRP5 - Glycine and cysteine rich family protein precursor- expressed	up
LOC_Os02g56820	67.0867	-1.01463	0.36005	-2.81801	0.00483217	0.136244	93.2	99.7753	76.3591	33.0573	58.4509	41.677477703207 OsFBX69 - F-box domain containing protein- expressed	down
LOC_Os08g39410	14.4582	-2.12567	0.754254	-2.81824	0.00482871	0.136244	19.0984	39.0031	12.5654	5.33183	7.17818	3.57235523170345 retrotransposon protein- putative- unclassified- expressed	down
LOC_Os08g41960	44.0695	3.00656	1.06751	2.81643	0.00485613	0.136785	9.16721	18.141	1.93314	38.3892	175.353	21.4341313902207 OsMADS37 - MADS-box family gene with MIKC* type-box- expressed	up
LOC_Os11g31640	3130.74	-0.752275	0.267305	-2.8143	0.00488839	0.137558	3596.6	4913.48	3276.67	2060.22	2323.68	2613.77324452969 serine palmitoyltransferase 2- putative- expressed	down
LOC_Os01g66650	2.92006	-4.86095	1.72778	-2.81341	0.00490195	0.137804	4.58361	9.07048	3.86628	0	0	0 expressed protein	down
LOC_Os01g66840	111.581	-1.26121	0.448386	-2.81279	0.00491142	0.137935	190.22	194.108	87.9579	52.2519	75.8836	69.0655344796001 pectinacetylesterase domain containing protein- expressed	down
LOC_Os07g37550	15135.7	0.674809	0.240057	2.81104	0.00493823	0.138552	9625.58	12126.3	13225.6	20906.1	16020.7	18909.6670264836 chlorophyll A-B binding protein- putative- expressed	up
LOC_Os03g63999	447.173	0.606	0.215692	2.80956	0.00496087	0.13905	342.243	400.915	320.901	551.311	593.738	473.932460739325 expressed protein	up
LOC_Os06g03670	25.4307	1.63056	0.58049	2.80893	0.00497059	0.139094	6.87541	19.9551	10.6323	41.5883	46.1454	27.3880567763931 dehydration-responsive element-binding protein- putative- expressed	up
LOC_Os11g02450	915.003	1.16455	0.414604	2.80883	0.00497216	0.139094	362.869	498.876	832.217	1234.85	1057.24	1503.96155254715 elongation factor P- putative- expressed	up
LOC_Os01g38359	1049.99	-1.16367	0.414384	-2.8082	0.00498191	0.139095	1544.68	1395.95	1415.06	354.033	882.916	707.326335877284 peptidyl-prolyl cis-trans isomerase- FKBP-type- putative- expressed	down
LOC_Os01g45020	125.669	-1.38901	0.49458	-2.80846	0.00497796	0.139095	260.502	146.942	138.22	43.721	101.52	63.1116090934277 F-box protein interaction domain containing protein- expressed	down
LOC_Os11g35890	174.104	-2.17981	0.776752	-2.80632	0.00501113	0.139774	297.171	374.611	183.648	29.8582	23.5854	135.749498804731 leucine rich repeat protein- putative- expressed	down
LOC_Os01g56370	268.567	1.49218	0.532033	2.80468	0.00503671	0.140351	88.6164	212.249	121.788	285.786	293.28	609.681959544056 wax synthase- putative- expressed	up
LOC_Os04g43680	665.821	0.747408	0.266539	2.80412	0.00504535	0.140454	493.502	417.242	580.909	794.442	996.742	712.089476186222 MYB family transcription factor- putative- expressed	up
LOC_Os02g02730	301.001	-1.28517	0.458573	-2.80254	0.00507013	0.140733	297.171	686.635	296.737	177.017	157.92	190.525612357518 expressed protein	down
LOC_Os03g07350	121.418	-0.94643	0.337688	-2.80268	0.00506805	0.140733	189.456	177.781	112.122	72.5129	86.1382	90.4996658698208 CSLA4 - cellulose synthase-like family A; mannan synthase- expressed	down
LOC_Os01g39270	2094.89	1.07412	0.383358	2.80188	0.00508055	0.140787	800.603	1462.16	1785.26	3141.51	2630.29	2749.52274333443 NAD binding domain of 6-phosphogluconate dehydrogenase containing protein- expressed	up
LOC_Os03g57680	369.377	-1.69145	0.603878	-2.80099	0.00509467	0.140787	388.843	864.417	438.823	84.2429	151.767	288.169988690745 aldehyde oxidase- putative- expressed	down
LOC_Os09g14870	5.21762	4.09658	1.46251	2.80106	0.00509355	0.140787	0.763935	0	0.96657	13.8628	13.3309	2.38157015446897 expressed protein	up
LOC_Os09g35010	559.402	2.20068	0.786305	2.79877	0.00512983	0.141565	45.8361	409.986	144.019	741.124	830.618	1184.83115184831 dehydration-responsive element-binding protein- putative- expressed	up
LOC_Os08g05340	150.06	1.30968	0.468066	2.79807	0.00514083	0.141699	78.6853	49.8876	130.487	248.463	229.702	163.137555581124 expressed protein	up
LOC_Os10g35470	1082.57	-0.664485	0.237499	-2.79784	0.00514459	0.141699	1459.88	1328.83	1193.71	675.009	934.189	903.805873620974 oxidoreductase- putative- expressed	down
LOC_Os01g06670	2.98761	-4.89034	1.74827	-2.79725	0.00515403	0.141823	3.05574	9.07048	5.79942	0	0	0 hcr2-5D- putative- expressed	down
LOC_Os05g23260	1576.48	-0.683846	0.244525	-2.79663	0.00516387	0.14194	2369.73	1569.19	1890.61	1152.74	1264.39	1212.21920862471 OsSigP4 - Putative Type I Signal Peptidase homologue; employs a putative Ser/His catalytic dyad- expressed	down
LOC_Os06g19530	178.844	2.68893	0.961581	2.79636	0.00516821	0.14194	78.6853	7.25638	57.9942	157.822	149.716	621.589810316401 oxidoreductase- short chain dehydrogenase/reductase family- putative- expressed	up
LOC_Os11g39390	7.58346	-2.83997	1.01589	-2.79555	0.00518118	0.142159	6.11148	16.3269	17.3983	1.06637	1.02545	3.57235523170345 expressed protein	down
LOC_Os01g47730	1172.66	0.857286	0.306734	2.79488	0.00519185	0.142316	608.856	1098.43	795.487	1430	1536.13	1567.07316164058 ras-related protein- putative- expressed	up
LOC_Os03g17410	62.8346	2.51353	0.900019	2.79275	0.00522623	0.142984	42.0164	9.97753	3.86628	151.424	62.5527	107.170656951104 expressed protein	up
LOC_Os07g37510	88.7704	1.77102	0.634399	2.79166	0.00524392	0.143331	22.918	69.8427	28.0305	194.079	74.8582	142.894209268138 organic cation transporter-related- putative- expressed	up
LOC_Os11g11960	6161.87	-2.59949	0.931313	-2.79121	0.00525117	0.143392	2941.15	19050.7	9743.03	464.935	1152.61	3618.7958497156 disease resistance protein RPM1- putative- expressed	down
LOC_Os02g45950	334.683	-0.846988	0.303528	-2.79047	0.00526313	0.143461	512.6	407.264	370.196	194.079	221.498	302.459409617559 expressed protein	down
LOC_Os06g29490	134.933	1.18057	0.423076	2.79043	0.00526373	0.143461	74.8656	71.6568	101.49	276.189	135.36	150.038919731545 expressed protein	up
LOC_Os10g25550	285.408	-1.4651	0.525111	-2.79007	0.00526958	0.143483	352.174	530.623	374.063	72.5129	142.538	240.538585601366 tyrosine protein kinase domain containing protein- putative- expressed	down
LOC_Os05g03210	150.711	-0.990213	0.355059	-2.78887	0.00528926	0.143882	246.751	136.964	217.478	100.238	86.1382	116.696937568979 OsFBDUF23 - F-box and DUF domain containing protein- expressed	down
LOC_Os02g21350	44.6242	1.57505	0.564957	2.78792	0.00530483	0.143908	17.5705	37.189	12.5654	89.5747	58.4509	52.3945433983173 pleiotropic drug resistance protein 5- putative- expressed	up
LOC_Os08g32680	4.28498	-5.42158	1.94469	-2.78789	0.00530531	0.143908	18.3344	5.44229	1.93314	0	0	0 retrotransposon protein- putative- Ty3-gypsy subclass- expressed	down
LOC_Os11g31900	2786.48	0.906967	0.325324	2.78789	0.0053053	0.143908	1434.67	1836.77	2544.01	3955.15	2998.43	3949.83410118679 acyl carrier protein- putative- expressed	up
LOC_Os03g52410	228.086	2.00094	0.718156	2.78621	0.00533277	0.144242	25.2098	98.8682	149.818	469.201	419.411	206.005818361566 expressed protein	up
LOC_Os08g08430	49.0554	-1.28565	0.461421	-2.78629	0.0053315	0.144242	58.059	79.8202	70.5596	25.5928	17.4327	42.8682627804414 expressed protein	down
LOC_Os09g14790	5.09713	4.11541	1.47693	2.78646	0.00532866	0.144242	1.52787	0	0	10.6637	4.10182	14.2894209268138 retrotransposon protein- putative- Ty3-gypsy subclass- expressed	up
LOC_Os01g59780	7.34742	2.20446	0.791962	2.78354	0.005377	0.144373	2.2918	3.62819	1.93314	14.9291	8.20363	13.0986358495793 AP2 domain containing protein- expressed	up
LOC_Os03g42070	241.326	1.17914	0.42354	2.78401	0.00536906	0.144373	91.6721	170.525	181.715	438.276	250.211	315.558045467138 cyclin- putative- expressed	up
LOC_Os04g30420	566.585	1.20929	0.4342	2.78509	0.00535125	0.144373	230.708	540.601	255.175	784.845	733.2	854.98368545436 dehydrogenase- putative- expressed	up
LOC_Os04g39300	146.313	-4.14173	1.48781	-2.78378	0.00537296	0.144373	33.6131	653.074	144.019	0	10.2545	36.914337394269 heavy metal transport/detoxification protein- putative- expressed	down
LOC_Os04g48930	4.50883	3.92002	1.40724	2.78561	0.00534274	0.144373	1.52787	0	0	7.46456	6.15273	11.9078507723448 ferric-chelate reductase- putative- expressed	up
LOC_Os05g48870	3491.48	0.887679	0.318883	2.78371	0.00537404	0.144373	2799.06	1647.2	2903.58	4557.65	4115.15	4926.27786451906 auxin response factor 15- putative- expressed	up
LOC_Os10g42210	250.264	0.670616	0.240861	2.78424	0.00536531	0.144373	190.984	205.9	182.682	281.52	370.189	270.308212532228 enoyl-CoA-hydratase- putative- expressed	up
LOC_Os12g41940	32.6377	-2.391	0.858999	-2.78347	0.00537802	0.144373	115.354	32.6537	16.4317	12.7964	10.2545	8.33549554064139 remorin family protein- putative- expressed	down
LOC_Os03g37090	793.995	-0.807865	0.290431	-2.78161	0.00540898	0.144932	1301.74	839.926	890.211	539.581	661.418	531.09014444658 expressed protein	down
LOC_Os04g52614	1305.8	-0.775699	0.278984	-2.78044	0.00542854	0.145087	1797.54	1565.56	1582.28	752.854	906.502	1230.08098478322 SHR5-receptor-like kinase- putative- expressed	down
LOC_Os09g31120	1034.16	1.0097	0.363081	2.78092	0.00542056	0.145087	755.531	418.149	885.378	1368.15	1346.42	1431.32366283585 pirin- putative- expressed	up
LOC_Os12g39980	188.992	-2.84331	1.02264	-2.78035	0.00542998	0.145087	694.417	276.65	24.1643	61.8492	32.8145	44.0590478576759 kinesin motor domain containing protein- putative- expressed	down
LOC_Os10g04110	5.80619	2.48617	0.894329	2.77993	0.00543702	0.145139	1.52787	0.907048	2.89971	8.53092	10.2545	10.7170656951104 MLA6 protein- putative- expressed	up
LOC_Os02g01870	842.989	-0.621724	0.223824	-2.77773	0.00547398	0.14599	1181.81	933.352	950.139	574.771	726.022	691.846129873236 expressed protein	down
LOC_Os03g44440	42.3231	0.947137	0.341048	2.77714	0.00548396	0.14612	31.3213	27.2114	28.0305	44.7874	59.4763	63.1116090934277 cyclic nucleotide-gated ion channel- putative- expressed	up
LOC_Os01g59970	678.963	1.07493	0.387218	2.77603	0.00550267	0.146482	297.171	445.36	569.31	1066.37	1034.68	660.885717865139 expressed protein	up
LOC_Os04g49620	2678.14	0.725204	0.261353	2.77481	0.00552339	0.146897	1776.91	2288.48	1991.13	2745.89	3189.16	4077.24810445088 DUF581 domain containing protein- expressed	up
LOC_Os07g44330	1145.05	0.699335	0.252153	2.77346	0.00554643	0.147372	920.541	667.587	1030.36	1384.14	1401.8	1465.85643007565 kinase- putative- expressed	up
LOC_Os06g34780	29.2668	-1.34147	0.48377	-2.77294	0.0055552	0.147468	43.5443	54.4229	28.0305	15.9955	20.5091	13.0986358495793 expressed protein	down
LOC_Os02g50480	2564.18	0.595329	0.21477	2.77193	0.0055725	0.14779	2019.84	1725.21	2382.6	3209.76	2852.81	3194.87636222012 histidine kinase- putative- expressed	up
LOC_Os04g34000	349.121	-0.685795	0.247499	-2.77091	0.00559005	0.147981	498.849	444.453	347.965	245.264	267.644	290.551558845214 digalactosyldiacylglycerol synthase- chloroplast precursor- putative- expressed	down
LOC_Os05g12400	617.271	2.64837	0.955726	2.77106	0.00558749	0.147981	134.452	221.32	153.685	457.471	168.174	2568.52341159478 BURP domain containing protein- expressed	up
LOC_Os04g36800	1946.63	1.58977	0.573907	2.77008	0.00560424	0.148082	498.849	697.52	1716.63	3415.57	2046.81	3304.4285893257 3-oxoacyl-synthase- putative- expressed	up
LOC_Os06g21380	3506.73	-2.18277	0.787973	-2.77011	0.00560382	0.148082	7666.85	7368.86	2206.68	434.011	915.731	2448.2541187941 OsCttP3 - Putative C-terminal processing peptidase homologue- expressed	down
LOC_Os01g36350	530.035	0.934292	0.337384	2.76922	0.00561901	0.148329	292.587	311.117	489.085	752.854	555.796	778.773440511353 cytochrome P450- putative- expressed	up
LOC_Os02g34860	2331.18	1.17666	0.42506	2.76823	0.00563622	0.148329	1058.81	1072.13	2159.32	3065.8	4027.98	2603.05617883458 Regulator of chromosome condensation domain containing protein- expressed	up
LOC_Os06g43900	3559.69	0.978209	0.353448	2.76762	0.0056468	0.148329	1486.62	2718.42	2986.7	4910.61	4380.74	4875.07410619798 ribosomal protein L35- putative- expressed	up
LOC_Os12g01510	1367.54	-1.00965	0.364814	-2.76758	0.00564736	0.148329	2009.91	2292.11	1180.18	731.527	1023.4	968.108267791636 MRH1- putative- expressed	down
LOC_Os12g35890	415.823	-1.61752	0.584207	-2.76875	0.00562723	0.148329	710.459	702.055	468.787	140.76	102.545	370.334159019925 FAD dependent oxidoreductase domain containing protein- expressed	down
LOC_Os10g38340	84.6911	-3.80482	1.3753	-2.76654	0.00566539	0.1486	1.52787	338.329	134.353	4.26546	15.3818	14.2894209268138 glutathione S-transferase GSTU6- putative- expressed	down
LOC_Os01g43720	28.4649	-2.54721	0.920842	-2.76617	0.00567186	0.148633	16.8066	68.9356	59.9274	6.39819	2.05091	16.6709910812828 cytochrome P450 72A1- putative- expressed	down
LOC_Os03g16950	153.596	-3.1732	1.14738	-2.76561	0.00568161	0.148752	68.7541	516.11	244.542	6.39819	7.17818	78.591815097476 cysteine-rich repeat secretory protein 55 precursor- putative- expressed	down
LOC_Os12g04720	271.692	-0.811781	0.293566	-2.76524	0.00568805	0.148784	343.771	392.752	301.57	165.287	174.327	252.446436373711 expressed protein	down
LOC_Os10g05660	59.242	-1.14001	0.412351	-2.76466	0.00569824	0.148915	85.5607	54.4229	104.39	36.2564	30.7636	44.0590478576759 thaumatin- putative- expressed	down
LOC_Os07g44110	9.21394	-3.51269	1.27077	-2.76422	0.00570582	0.148977	4.58361	32.6537	13.532	2.13273	0	2.38157015446897 cytochrome P450 72A1- putative- expressed	down
LOC_Os12g03950	160.272	1.25424	0.453897	2.76327	0.0057225	0.149276	51.9476	108.846	123.721	255.928	253.287	167.900695890062 major facilitator superfamily antiporter- putative- expressed	up
LOC_Os11g07600	443.073	1.08656	0.393375	2.76215	0.00574219	0.149517	352.938	247.624	250.342	853.092	535.287	419.156347186539 ABC-2 type transporter domain containing protein- expressed	up
LOC_Os02g27100	146.566	1.04238	0.377544	2.76094	0.00576348	0.149934	63.4066	132.429	91.8242	197.278	175.353	219.104454211145 expressed protein	up
LOC_Os05g38260	657.542	-0.904303	0.327785	-2.75883	0.00580088	0.150633	1142.08	801.83	627.304	510.789	458.378	404.866926259725 retrotransposon protein- putative- unclassified- expressed	down
LOC_Os11g44690	48.4733	1.34171	0.486315	2.75894	0.00579887	0.150633	19.0984	19.048	44.4622	76.7783	63.5782	67.8747494023656 cysteine-rich receptor-like protein kinase 19 precursor- putative- expressed	up
LOC_Os04g38720	983.209	1.87519	0.680122	2.75714	0.00583089	0.150832	313.977	136.964	812.886	1501.44	1315.66	1818.32881293706 no apical meristem protein- putative- expressed	up
LOC_Os07g42520	995.58	1.82741	0.662835	2.75697	0.00583402	0.150832	468.292	175.967	668.867	977.857	1074.68	2607.81931914352 dirigent- putative- expressed	up
LOC_Os09g27080	1744.1	-0.74961	0.271931	-2.75662	0.00584017	0.150832	1977.06	2761.96	1822.95	1176.2	1465.37	1261.04139679132 growth regulator related protein- putative- expressed	down
LOC_Os10g16890	4.43709	3.22545	1.16999	2.7568	0.00583693	0.150832	1.52787	0	0.96657	6.39819	8.20363	9.52628061787588 expressed protein	up
LOC_Os03g59360	6255.8	0.824885	0.299368	2.75542	0.00586165	0.15125	4890.71	3297.12	5355.77	9080.1	6764.92	8146.16071336111 remorin- putative- expressed	up
LOC_Os03g53200	1314.05	-1.599	0.580754	-2.75332	0.00589949	0.151542	1576.76	2871.71	1478.85	306.047	580.407	1070.5157844338 OsCML4 - Calmodulin-related calcium sensor protein- expressed	down
LOC_Os04g39080	329.839	0.660092	0.239643	2.75448	0.00587858	0.151542	222.305	312.024	232.943	395.622	425.564	390.577505332911 OsFBX140 - F-box domain containing protein- expressed	up
LOC_Os07g34190	9.99414	-3.32104	1.20611	-2.75351	0.00589602	0.151542	11.459	36.2819	6.76599	0	3.07636	2.38157015446897 chalcone and stilbene synthases- putative- expressed	down
LOC_Os09g23620	89.5731	1.12332	0.407865	2.75415	0.00588446	0.151542	51.9476	52.6088	64.7602	169.552	119.978	78.591815097476 MYB family transcription factor- putative- expressed	up
LOC_Os12g24650	20.9606	-3.01755	1.09585	-2.7536	0.00589432	0.151542	37.4328	46.2594	28.0305	2.13273	0	11.9078507723448 leucine aminopeptidase- chloroplast precursor- putative- expressed	down
LOC_Os07g35340	152.301	-2.0043	0.728083	-2.75285	0.00590789	0.151622	169.593	323.816	237.776	26.6591	29.7382	126.223218186855 TKL_IRAK_DUF26-lc.14 - DUF26 kinases have homology to DUF26 containing loci- expressed	down
LOC_Os03g05820	162.328	-0.744706	0.27072	-2.75083	0.00594437	0.152421	203.971	212.249	193.314	100.238	111.775	152.420489886014 kinesin motor domain containing protein- expressed	down
LOC_Os06g05350	1596.17	0.827655	0.300948	2.75016	0.00595658	0.152597	997.699	973.262	1480.79	2380.13	1705.33	2039.81483730267 whirly transcription factor domain containing protein- expressed	up
LOC_Os12g43640	1200.24	-1.0884	0.39591	-2.74911	0.00597569	0.15295	1643.99	1883.94	1369.63	599.297	565.025	1139.5813189134 receptor-like protein kinase HAIKU2 precursor- putative- expressed	down
LOC_Os02g03120	52.0344	-4.32721	1.57436	-2.74855	0.00598601	0.153077	270.433	0.907048	26.0974	2.13273	10.2545	2.38157015446897 endoglucanase- putative- expressed	down
LOC_Os02g09590	3437.93	0.990369	0.360583	2.74657	0.00602212	0.153725	1618.01	2138.82	3150.05	4974.59	3679.33	5066.79050363273 ribosome- putative- expressed	up
LOC_Os06g05630	2988.55	1.88771	0.687371	2.74627	0.00602764	0.153729	1410.99	989.589	1414.09	2161.52	2321.63	9633.45127482698 GDSL-like lipase/acylhydrolase- putative- expressed	up
LOC_Os02g15350	5.46723	6.08218	2.21669	2.74381	0.006073	0.154748	0	0	0	3.1991	1.02545	28.5788418536276 dof zinc finger domain containing protein- putative- expressed	up
LOC_Os01g34060	1677.59	1.27157	0.463781	2.74175	0.00611122	0.15524	697.472	1346.06	904.71	3385.71	1457.17	2274.39949751787 MYB family transcription factor- putative- expressed	up
LOC_Os01g47750	199.54	0.597241	0.217871	2.74126	0.00612044	0.15524	142.092	160.547	173.983	234.6	220.473	265.54507222329 splicing factor U2AF 35 kDa subunit- putative- expressed	up
LOC_Os03g34040	9304.27	1.13702	0.414831	2.74093	0.0061265	0.15524	3526.32	6008.29	7915.24	14301	9582.87	14491.8543899437 ribosomal protein- putative- expressed	up
LOC_Os04g35130	470.848	-1.78351	0.650758	-2.74067	0.0061314	0.15524	955.682	842.647	390.494	122.632	123.055	390.577505332911 expressed protein	down
LOC_Os04g35250	14.8546	-2.79514	1.01955	-2.74154	0.00611524	0.15524	6.11148	41.7242	29.9637	2.13273	2.05091	7.14471046340691 MONOCULM 1- putative- expressed	down
LOC_Os07g39360	6.67056	-3.02599	1.10431	-2.74017	0.00614083	0.15524	15.2787	14.5128	5.79942	0	2.05091	2.38157015446897 transporter family protein- putative- expressed	down
LOC_Os07g48980	660.852	1.44445	0.527061	2.74058	0.00613316	0.15524	313.213	184.131	568.343	1121.82	1116.72	660.885717865139 nicotianamine synthase- putative- expressed	up
LOC_Os10g22869	97.0187	0.710838	0.259416	2.74015	0.0061412	0.15524	75.6295	71.6568	73.4593	101.305	137.411	122.650862955152 expressed protein	up
LOC_Os06g04360	75.646	-0.965977	0.352783	-2.73816	0.00617844	0.155906	77.9213	118.823	103.423	57.5837	38.9673	57.1576837072553 expressed protein	down
LOC_Os07g44290	261.111	-0.700775	0.256074	-2.73661	0.00620749	0.156501	298.698	379.146	291.904	168.486	200.989	227.439949751787 CAMK_KIN1/SNF1/Nim1_like.29 - CAMK includes calcium/calmodulin depedent protein kinases- expressed	down
LOC_Os09g16458	201.615	1.99925	0.730664	2.73621	0.00621507	0.156554	92.4361	17.2339	132.42	366.83	350.705	250.064866219242 pleiotropic drug resistance protein 4- putative- expressed	up
LOC_Os06g22919	149.2	1.64786	0.602387	2.73554	0.00622777	0.156683	42.0164	61.6793	113.089	294.317	106.647	277.452922995635 DEFL9 - Defensin and Defensin-like DEFL family- expressed	up
LOC_Os07g39210	37.6393	2.73782	1.0009	2.73536	0.00623115	0.156683	3.05574	7.25638	19.3314	99.172	85.1127	11.9078507723448 expressed protein	up
LOC_Os09g15380	17.3362	2.22782	0.814689	2.73457	0.00624626	0.156925	2.2918	2.72114	13.532	26.6591	26.6618	32.1511970853311 retrotransposon protein- putative- unclassified- expressed	up
LOC_Os08g06800	1595.13	-0.665699	0.243553	-2.73328	0.00627077	0.157395	2233.74	2122.49	1513.65	1192.2	1220.29	1288.42945356771 retrotransposon protein- putative- unclassified- expressed	down
LOC_Os09g33910	115.279	0.9608	0.351582	2.73279	0.00627999	0.157395	64.1705	74.3779	96.657	164.22	181.505	110.743012182807 CAMK_CAMK_like.39 - CAMK includes calcium/calmodulin depedent protein kinases- expressed	up
LOC_Os10g11270	308.153	5.34583	1.95623	2.73271	0.00628147	0.157395	0	0	44.4622	134.362	276.873	1393.21854036435 sulfotransferase domain containing protein- expressed	up
LOC_Os12g06080	118.862	-2.56722	0.940175	-2.73057	0.00632243	0.158282	284.948	20.8621	304.47	42.6546	39.9927	20.2433463129862 expressed protein	down
LOC_Os01g55549	3.03685	4.20505	1.54128	2.72828	0.00636656	0.158981	0	0.907048	0	6.39819	6.15273	4.76314030893794 homeobox and START domains containing protein- putative- expressed	up
LOC_Os04g41980	33.9876	-3.6047	1.32122	-2.72832	0.00636572	0.158981	3.05574	18.141	167.217	4.26546	4.10182	7.14471046340691 ATOZI1- putative- expressed	down
LOC_Os07g29600	1938.44	0.849444	0.311351	2.72826	0.00636702	0.158981	1056.52	1366.01	1729.19	2539.02	2921.52	2018.38070591245 zinc finger- C3HC4 type- domain containing protein- expressed	up
LOC_Os04g03920	50.7086	-2.82152	1.03456	-2.72725	0.00638639	0.159048	45.0721	192.294	28.9971	6.39819	4.10182	27.3880567763931 expressed protein	down
LOC_Os06g49940	451.52	-0.731953	0.268351	-2.72759	0.00637979	0.159048	675.318	579.604	435.923	358.299	352.756	307.222549926497 retrotransposon protein- putative- unclassified- expressed	down
LOC_Os09g27010	635.241	0.926043	0.339534	2.72739	0.00638369	0.159048	286.475	548.764	479.419	880.818	745.505	870.463891458408 tyrosine protein kinase domain containing protein- putative- expressed	up
LOC_Os06g46930	8125.79	1.30413	0.47866	2.72454	0.00643915	0.160222	2820.45	3528.42	7704.53	11231	10147.9	13322.5034440994 ribosomal protein L24- putative- expressed	up
LOC_Os04g42870	523.178	0.883941	0.324549	2.7236	0.00645755	0.16054	256.682	469.851	376.962	647.284	621.425	766.865589739008 methyltransferase domain containing protein- putative- expressed	up
LOC_Os08g39860	1496.07	1.50766	0.553659	2.72308	0.00646755	0.160649	666.151	409.079	1260.41	2639.25	1348.47	2653.06915207843 Os8bglu27 - beta-glucosidase homologue- similar to Os4bglu12 exoglucanase- expressed	up
LOC_Os02g16060	131.645	-0.922743	0.338955	-2.72231	0.00648265	0.160885	142.092	222.227	152.718	72.5129	94.3418	105.979871873869 RGA-1- putative- expressed	down
LOC_Os03g46280	2.34539	4.867	1.78864	2.72107	0.00650715	0.161261	0	0	0	6.39819	4.10182	3.57235523170345 transposon protein- putative- CACTA- En/Spm sub-class- expressed	up
LOC_Os03g55100	1769.33	0.600938	0.220899	2.72042	0.00652	0.161261	1147.43	1612.73	1458.55	2264.96	2036.55	2095.78173593269 cyclic nucleotide-gated ion channel 2- putative- expressed	up
LOC_Os03g60200	112.975	0.801584	0.294641	2.72054	0.00651749	0.161261	77.9213	69.8427	99.5567	168.486	125.105	136.940283881966 pentatricopeptide- putative- expressed	up
LOC_Os10g04570	428.128	-1.82329	0.67023	-2.7204	0.00652038	0.161261	511.836	1026.78	463.954	76.7783	147.665	341.755317166297 expressed protein	down
LOC_Os01g70240	522.198	1.13815	0.418554	2.71925	0.00654302	0.161263	291.059	252.159	435.923	880.818	825.491	447.735189040166 expressed protein	up
LOC_Os03g42730	175.211	-1.68704	0.620352	-2.7195	0.00653816	0.161263	349.882	301.14	150.785	42.6546	61.5273	145.275779422607 expressed protein	down
LOC_Os03g48270	148.44	-1.00742	0.370413	-2.71972	0.00653369	0.161263	234.528	171.432	188.481	65.0483	102.545	128.604788341324 CAMK_CAMK_like.21 - CAMK includes calcium/calmodulin depedent protein kinases- expressed	down
LOC_Os08g41070	15.6865	-3.79838	1.39684	-2.71928	0.00654244	0.161263	71.8098	5.44229	10.6323	2.13273	4.10182	0 retrotransposon protein- putative- unclassified- expressed	down
LOC_Os11g34940	2660.59	0.91804	0.337732	2.71825	0.00656289	0.161474	1252.85	2005.48	2266.61	3453.96	2920.49	4064.1494686013 plastid-specific 50S ribosomal protein 6- chloroplast precursor- putative- expressed	up
LOC_Os11g48020	1595.12	-0.886443	0.326103	-2.71829	0.00656207	0.161474	2760.1	2020	1430.52	1123.95	1101.34	1134.81817860446 fatty acid hydroxylase- putative- expressed	down
LOC_Os04g03380	18.4199	1.89658	0.69794	2.71739	0.0065799	0.161615	4.58361	5.44229	13.532	22.3937	20.5091	44.0590478576759 legume lectins beta domain containing protein- putative- expressed	up
LOC_Os08g39590	882.701	-3.42537	1.26046	-2.71757	0.00657637	0.161615	4397.21	124.266	323.801	220.738	189.709	40.4866926259725 inactive receptor kinase At2g26730 precursor- putative- expressed	down
LOC_Os04g14540	31.7343	-4.8398	1.78185	-2.71616	0.00660443	0.162009	152.023	28.1185	3.86628	6.39819	0	0 expressed protein	down
LOC_Os06g41840	1075.02	-1.0357	0.381369	-2.71573	0.00661296	0.162009	1518.7	1772.37	1043.9	557.709	591.687	965.726697637167 reductase- putative- expressed	down
LOC_Os08g07490	1221.71	1.0847	0.399376	2.71598	0.00660797	0.162009	479.751	807.273	1062.26	1782.96	1878.63	1319.38986557581 expressed protein	up
LOC_Os02g10590	400.19	0.669958	0.246748	2.71515	0.0066246	0.162155	323.144	293.884	309.302	487.329	396.851	590.629398308304 peptidyl-prolyl cis-trans isomerase- FKBP-type- putative- expressed	up
LOC_Os01g18920	2.85784	5.15335	1.8984	2.71457	0.00663615	0.162299	0	0	0	10.6637	4.10182	2.38157015446897 hAT dimerisation domain-containing protein- putative	up
LOC_Os06g24180	25.7378	2.21787	0.817279	2.71372	0.00665325	0.16232	9.16721	1.8141	16.4317	61.8492	38.9673	26.1972716991587 cytochrome P450 84A1- putative- expressed	up
LOC_Os09g33830	239.881	1.15003	0.423732	2.71406	0.00664642	0.16232	134.452	121.544	191.381	446.807	341.476	203.624248207097 solute carrier family 35 member F1- putative- expressed	up
LOC_Os02g48650	99.6653	-0.713799	0.263099	-2.71304	0.00666696	0.162373	136.744	126.08	108.256	75.7119	66.6545	84.5457404836484 acetyltransferase- GNAT family- putative- expressed	down
LOC_Os11g09735	4.78409	-5.57751	2.05584	-2.71301	0.00666757	0.162373	19.0984	0.907048	8.69913	0	0	0 expressed protein	down
LOC_Os10g33862	873.05	0.821156	0.302761	2.71223	0.00668321	0.162615	673.026	477.107	743.293	1088.76	1332.07	924.04921993396 expressed protein	up
LOC_Os08g05970	156.22	-3.40371	1.25536	-2.71133	0.00670142	0.16292	3.81967	558.741	293.837	19.1946	30.7636	30.9604120080966 expressed protein	down
LOC_Os02g49070	448.993	-0.789766	0.291394	-2.7103	0.00672223	0.163148	639.413	582.325	485.218	350.834	389.673	246.492510987538 ZAC- putative- expressed	down
LOC_Os12g21690	3.00618	4.20231	1.55094	2.70952	0.00673811	0.163256	0.763935	0	0	5.33183	7.17818	4.76314030893794 expressed protein	up
LOC_Os10g34170	648.257	-1.35451	0.500145	-2.70824	0.00676408	0.163747	663.859	1431.32	700.763	229.269	363.011	501.320517515718 glutaredoxin domain containing protein- putative- expressed	down
LOC_Os02g22160	268.682	-0.97721	0.360987	-2.70705	0.00678833	0.163918	274.253	495.248	299.637	212.207	156.894	173.854621276235 DNA binding protein- putative- expressed	down
LOC_Os10g30860	494.987	-1.35903	0.501989	-2.70728	0.00678368	0.163918	1213.89	475.293	447.522	261.26	300.458	271.498997609462 nicotiana lesion-inducing like- putative- expressed	down
LOC_Os11g06234	117.027	-1.60041	0.591186	-2.70712	0.00678692	0.163918	169.593	241.275	116.955	24.5264	60.5018	89.3088807925864 expressed protein	down
LOC_Os08g41720	46.9848	-2.31131	0.854011	-2.70642	0.00680133	0.164093	48.1279	150.57	35.7631	6.39819	11.28	29.7696269308621 auxin efflux carrier component- putative- expressed	down
LOC_Os01g50030	317.231	-1.06079	0.392108	-2.70536	0.00682302	0.164429	510.308	460.78	315.102	147.158	186.633	283.406848381807 CPuORF25 - conserved peptide uORF-containing transcript- expressed	down
LOC_Os03g18600	893.458	-0.687828	0.254264	-2.70518	0.00682677	0.164429	1190.21	997.753	1119.29	812.57	538.363	702.563195568346 cyclase/dehydrase family protein- putative- expressed	down
LOC_Os11g03840	136.392	-1.08302	0.40052	-2.70404	0.00685029	0.164857	205.498	110.66	239.709	82.1101	85.1127	95.2628061787588 D-mannose binding lectin family protein- expressed	down
LOC_Os02g11700	438.367	3.26983	1.20956	2.70331	0.00686518	0.165076	40.4885	1.8141	204.913	882.951	836.771	663.267288019608 cytokinin-O-glucosyltransferase 3- putative- expressed	up
LOC_Os02g41520	1010.92	-0.712184	0.263535	-2.70243	0.00688357	0.16524	1189.45	1516.58	1060.33	638.753	824.465	835.931124218608 glycosyl transferase 8 domain containing protein- putative- expressed	down
LOC_Os08g36230	8.66405	3.8016	1.40664	2.70261	0.00687982	0.16524	1.52787	0	1.93314	4.26546	6.15273	38.1051224715035 expressed protein	up
LOC_Os07g27350	1085.62	0.673777	0.249354	2.70209	0.00689043	0.165266	779.977	933.352	796.454	1066.37	1366.93	1570.64551687229 atuA- putative- expressed	up
LOC_Os01g37500	41.8746	0.991231	0.367083	2.70029	0.0069279	0.165748	19.8623	32.6537	31.8968	52.2519	57.4254	57.1576837072553 expressed protein	up
LOC_Os03g37490	1138.93	-0.768541	0.284603	-2.7004	0.00692565	0.165748	1198.61	1831.33	1275.87	764.584	792.676	970.489837946105 MATE efflux family protein- putative- expressed	down
LOC_Os07g41280	5896.95	-0.81836	0.30304	-2.70051	0.0069234	0.165748	6568.31	7738.93	8270.94	3051.94	5234.94	4516.6477979504 6-phosphogluconolactonase- putative- expressed	down
LOC_Os11g10250	39.4901	-1.14795	0.425221	-2.69965	0.0069413	0.165929	58.059	65.3074	39.6294	24.5264	18.4582	30.9604120080966 expressed protein	down
LOC_Os03g17260	52.5045	-3.65276	1.35337	-2.69901	0.00695468	0.165994	238.348	23.5832	29.9637	14.9291	8.20363	0 expressed protein	down
LOC_Os03g24380	3523.25	-0.61742	0.228762	-2.69896	0.00695561	0.165994	4370.47	4646.81	3780.26	2311.88	3198.39	2831.6869136636 glutathione peroxidase domain containing protein- expressed	down
LOC_Os03g50530	103.38	1.64706	0.610897	2.69614	0.00701489	0.167269	19.0984	77.0991	54.1279	140.76	114.851	214.341313902207 expressed protein	up
LOC_Os09g27830	3278.54	-0.755016	0.280235	-2.69422	0.00705526	0.167952	4941.13	3928.42	3482.55	2942.1	2380.08	1996.94657452223 OsPDIL2-3 protein disulfide isomerase PDIL2-3- expressed	down
LOC_Os08g08580	31.6695	1.21961	0.452793	2.69353	0.00707002	0.168163	15.2787	22.6762	19.3314	34.1237	60.5018	38.1051224715035 retrotransposon protein- putative- Ty3-gypsy subclass- expressed	up
LOC_Os04g48460	917.245	-1.42929	0.530806	-2.69267	0.00708829	0.168411	1623.36	1572.82	816.752	279.388	427.614	783.536580820291 cytochrome P450- putative- expressed	down
LOC_Os12g02800	104.316	0.783122	0.290871	2.69233	0.00709546	0.168411	82.5049	63.4934	84.0916	155.689	128.182	111.933797260042 CRP11 - Cysteine-rich family protein precursor- expressed	up
LOC_Os09g02840	28.2313	1.36851	0.508379	2.6919	0.00710459	0.168425	8.40328	21.7691	17.3983	47.9864	36.9164	36.914337394269 transposon protein- putative- CACTA- En/Spm sub-class- expressed	up
LOC_Os10g02360	845.975	-1.66198	0.617527	-2.69135	0.00711644	0.168566	1098.54	1994.6	763.591	233.534	283.025	702.563195568346 OsWAK98 - OsWAK receptor-like cytoplasmic kinase OsWAK-RLCK- expressed	down
LOC_Os04g30030	690.173	-1.59236	0.591885	-2.69032	0.00713828	0.168943	443.082	1710.69	955.938	235.667	338.4	457.261469658042 cysteine-rich receptor-like protein kinase 12 precursor- putative- expressed	down
LOC_Os11g28540	110.505	-1.5112	0.561813	-2.68987	0.00714804	0.169034	239.112	127.894	123.721	26.6591	78.96	66.6839643251311 expressed protein	down
LOC_Os02g32350	13375.6	-0.705762	0.262493	-2.68868	0.00717342	0.169494	20956.3	13389.8	15404.2	10703.1	10364.3	9435.78095200606 TUDOR protein with multiple SNc domains- putative- expressed	down
LOC_Os10g39920	32.0619	-1.16701	0.434211	-2.68765	0.00719563	0.169879	32.8492	48.0735	52.1948	14.9291	20.5091	23.8157015446897 expressed protein	down
LOC_Os01g19020	2059.38	1.73644	0.646379	2.68641	0.00722242	0.17037	1245.98	297.512	1308.74	4136.43	3296.84	2070.77524931077 peroxidase precursor- putative- expressed	up
LOC_Os01g57700	71.2293	-1.23775	0.460939	-2.68528	0.00724691	0.170386	108.479	131.522	59.9274	49.0528	30.7636	47.6314030893794 membrane protein- putative- expressed	down
LOC_Os02g38840	1166	-0.766532	0.285443	-2.68542	0.00724395	0.170386	1293.34	1663.53	1448.89	673.943	832.669	1083.61442028338 glucose-6-phosphate 1-dehydrogenase- cytoplasmic isoform- putative- expressed	down
LOC_Os03g16030	26.5918	1.5253	0.567939	2.68567	0.00723849	0.170386	13.7508	10.8846	16.4317	26.6591	28.7127	63.1116090934277 hsp20/alpha crystallin family protein- putative- expressed	up
LOC_Os05g33840	1607.6	1.44102	0.536576	2.68559	0.00724028	0.170386	550.033	644.004	1402.49	2283.09	1481.78	3284.18524301271 transketolase- putative- expressed	up
LOC_Os02g18080	807.032	-2.93051	1.09167	-2.68444	0.00726524	0.170469	1019.85	2351.07	909.543	31.991	37.9418	491.794236897842 NB-ARC domain containing protein- expressed	down
LOC_Os02g24280	28.2756	1.53687	0.572424	2.68484	0.0072565	0.170469	12.223	7.25638	24.1643	46.9201	33.84	45.2498329349104 transposon protein- putative- unclassified- expressed	up
LOC_Os02g06650	1438.69	-0.616862	0.229906	-2.6831	0.00729434	0.170784	1838.79	1703.44	1682.8	927.738	1350.52	1128.86425321829 COX VIIa- putative- expressed	down
LOC_Os12g36870	310.377	0.852768	0.317858	2.68285	0.00729967	0.170784	168.066	249.438	246.475	474.533	311.738	412.011636723132 uncharacterized glycosyltransferase- putative- expressed	up
LOC_Os06g03710	95.3703	-3.14744	1.17333	-2.68248	0.00730781	0.170834	404.885	101.589	7.73256	12.7964	29.7382	15.4802060040483 DELLA protein SLR1- putative- expressed	down
LOC_Os12g04500	1251.51	1.73541	0.647135	2.68169	0.00732513	0.171099	272.725	390.938	1070.96	2852.53	1360.78	1561.11923625441 response regulator receiver domain containing protein- expressed	up
LOC_Os02g51790	5650.95	1.03456	0.385838	2.68134	0.00733281	0.171139	2362.09	3572.86	5187.58	7834.59	6384.48	8564.12627547041 ribosomal protein L29- putative- expressed	up
LOC_Os06g25130	9.75287	2.06219	0.769229	2.68085	0.0073436	0.171251	3.05574	6.34934	1.93314	19.1946	18.4582	9.52628061787588 expressed protein	up
LOC_Os11g39420	3.94236	-5.29148	1.97494	-2.67932	0.00737727	0.171756	1.52787	16.3269	5.79942	0	0	0 jacalin-like lectin domain containing protein- expressed	down
LOC_Os08g22660	9.32815	6.85725	2.55989	2.67873	0.00739024	0.171918	0	0	0	0	36.9164	19.0525612357518 retrotransposon- putative- centromere-specific- expressed	up
LOC_Os12g43340	1014.8	1.13394	0.423631	2.67671	0.00743493	0.172817	410.997	763.734	731.694	1693.39	1586.38	902.615088543739 actin-depolymerizing factor- putative- expressed	up
LOC_Os01g60600	165.814	1.71096	0.639639	2.67488	0.00747568	0.173172	71.0459	127.894	33.83	389.223	220.473	152.420489886014 WRKY108- expressed	up
LOC_Os01g73590	8.21482	2.84678	1.06425	2.67492	0.00747462	0.173172	3.05574	0	2.89971	18.1282	6.15273	19.0525612357518 transporter family protein- putative- expressed	up
LOC_Os06g44910	1402.35	-0.638562	0.238758	-2.67451	0.00748388	0.173172	2045.05	1407.74	1670.23	1023.71	1195.68	1071.70656951104 OsGrx_C4 - glutaredoxin subgroup I- expressed	down
LOC_Os10g36180	73.3204	3.64228	1.36139	2.6754	0.007464	0.173172	14.5148	4.53524	13.532	21.3273	6.15273	379.860439637801 expressed protein	up
LOC_Os04g52550	94.3496	1.61839	0.605421	2.67317	0.00751387	0.173523	29.0295	41.7242	68.6265	202.609	160.996	63.1116090934277 PAZ domain-containing protein- putative- expressed	up
LOC_Os06g08884	1655.45	0.660539	0.247182	2.67227	0.00753391	0.173845	1006.87	1369.64	1473.05	2029.29	2205.75	1848.09843986792 expressed protein	up
LOC_Os03g22050	14107.1	0.859337	0.321786	2.67053	0.00757326	0.174478	6757.77	10438.3	12881.5	18617.7	18552.5	17394.9884082414 CAMK_KIN1/SNF1/Nim1_like.16 - CAMK includes calcium/calmodulin depedent protein kinases- expressed	up
LOC_Os03g51650	3077.96	-1.33657	0.50049	-2.67051	0.00757355	0.174478	2598.14	7027.81	3603.37	1804.29	1226.44	2207.71553319273 membrane protein- putative- expressed	down
LOC_Os03g55930	4139.09	1.08727	0.407411	2.66872	0.00761401	0.175269	1627.18	2494.38	3826.65	6262.76	4716.06	5907.48476816028 ribosomal protein- putative- expressed	up
LOC_Os03g19740	36.2705	1.06084	0.397628	2.66792	0.00763216	0.175546	17.5705	30.8396	22.2311	46.9201	44.0945	55.9668986300208 expressed protein	up
LOC_Os01g54540	10330	1.00749	0.37782	2.6666	0.00766229	0.175956	4244.42	6938.01	9406.66	15144.5	12382.4	13864.3106542411 ribosomal protein L13- putative- expressed	up
LOC_Os02g56030	917.443	0.921539	0.345554	2.66685	0.0076567	0.175956	467.528	536.972	897.944	1157.01	1171.07	1274.1400326409 expressed protein	up
LOC_Os05g09400	3590.79	0.960705	0.360352	2.66602	0.00767548	0.176117	1544.68	2476.24	3292.14	4893.55	4409.45	4928.65943467353 30S ribosomal protein S31- chloroplast precursor- putative- expressed	up
LOC_Os04g37490	596.743	-2.42713	0.910774	-2.66491	0.00770097	0.17656	736.433	1762.39	520.015	66.1147	65.6291	429.873412881649 oxidoreductase- aldo/keto reductase family protein- putative- expressed	down
LOC_Os01g10110	72.011	2.446	0.91817	2.66399	0.00772191	0.176757	13.7508	11.7916	41.5625	114.101	24.6109	226.249164674552 cytokinin dehydrogenase precursor- putative- expressed	up
LOC_Os06g49160	3958.58	1.13089	0.424712	2.66273	0.00775101	0.177281	1358.28	3057.66	3030.2	6383.26	4473.03	5449.032513425 thylakoid lumenal 16.5 kDa protein- chloroplast precursor- putative- expressed	up
LOC_Os07g35810	125.686	-1.99966	0.751313	-2.66155	0.00777807	0.177758	195.567	301.14	106.323	15.9955	41.0182	94.0720211015243 TKL_IRAK_DUF26-ld.6 - DUF26 kinases have homology to DUF26 containing loci- expressed	down
LOC_Os12g14440	4211.85	-3.86812	1.45362	-2.66103	0.00779031	0.177895	80.2131	3029.54	20541.6	406.285	125.105	1088.37756059232 Jacalin-like lectin domain containing protein- putative- expressed	down
LOC_Os08g30510	1105.3	-1.8329	0.688959	-2.66039	0.00780501	0.177947	1109.23	2099.82	1968.9	249.53	233.804	970.489837946105 expressed protein	down
LOC_Os10g35950	1118.61	-1.35709	0.510071	-2.66059	0.00780027	0.177947	1634.06	1926.57	1266.21	402.02	419.411	1063.37107397039 transferase family protein- putative- expressed	down
LOC_Os03g22200	278.407	1.13483	0.426709	2.65949	0.007826	0.17807	163.482	105.218	254.208	455.338	367.113	325.084326085014 nodulin MtN3 family protein- putative- expressed	up
LOC_Os05g06340	778.519	0.803653	0.302213	2.65923	0.00783203	0.17807	475.167	502.505	723.961	1084.49	797.803	1087.18677551508 GATA zinc finger domain containing protein- expressed	up
LOC_Os06g09980	131.374	-2.66976	1.00409	-2.6589	0.00783969	0.17807	226.889	298.419	155.618	10.6637	6.15273	90.4996658698208 expressed protein	down
LOC_Os06g47780	426.207	-1.21415	0.456652	-2.65882	0.00784157	0.17807	436.971	905.234	444.622	205.809	220.473	344.136887320766 TKL_IRAK_DUF26-lh.3 - DUF26 kinases have homology to DUF26 containing loci- expressed	down
LOC_Os11g17930	1679.05	0.614118	0.231005	2.65847	0.00784971	0.178114	1268.13	1428.6	1284.57	2298.02	2171.91	1623.0400602706 expressed protein	up
LOC_Os03g54040	1986.31	1.52658	0.574565	2.65693	0.00788557	0.178502	711.987	505.226	1853.88	3525.4	2498.01	2823.35141812296 ribosomal protein L6- putative- expressed	up
LOC_Os05g47540	525.375	1.71268	0.644558	2.65714	0.00788069	0.178502	148.203	126.987	462.021	1147.41	719.869	547.761135527863 CPuORF26 - conserved peptide uORF-containing transcript- expressed	up
LOC_Os08g33660	623.628	-2.75445	1.03657	-2.65727	0.00787755	0.178502	2805.17	156.919	296.737	166.353	185.607	130.986358495793 MYB family transcription factor- putative- expressed	down
LOC_Os04g32590	678.653	0.828351	0.311932	2.65555	0.00791794	0.179093	418.636	445.36	603.14	880.818	666.545	1057.41714858422 transcription factor- putative- expressed	up
LOC_Os01g54020	1405.93	0.73533	0.276932	2.65527	0.00792442	0.179098	853.315	991.403	1321.3	1980.24	1534.08	1755.21720384363 tRNA synthetase- putative- expressed	up
LOC_Os07g34410	3.15487	-4.97502	1.87395	-2.65482	0.00793496	0.179195	6.11148	10.8846	1.93314	0	0	0 retrotransposon protein- putative- unclassified- expressed	down
LOC_Os09g10840	282.031	0.626836	0.236158	2.6543	0.0079472	0.17933	188.692	262.137	214.579	313.511	361.985	351.281597784173 transcription factor- putative- expressed	up
LOC_Os03g17270	26.3083	-1.25006	0.471428	-2.65164	0.00801017	0.180608	46.6	34.4678	29.9637	10.6637	19.4836	16.6709910812828 expressed protein	down
LOC_Os02g49720	380.607	-1.84666	0.696813	-2.65015	0.00804566	0.181265	1091.66	175.967	519.048	174.884	122.029	200.051892975393 aldehyde dehydrogenase- putative- expressed	down
LOC_Os12g06260	1986.75	1.37672	0.519615	2.6495	0.00806104	0.181469	1484.32	546.043	1283.61	2385.46	2124.74	4096.30066568663 harpin-induced protein 1 domain containing protein- expressed	up
LOC_Os12g32280	1079.56	0.903568	0.341115	2.64887	0.00807621	0.181667	491.974	841.74	923.075	1281.77	1337.19	1601.60592888038 SWIB/MDM2 domain containing protein- expressed	up
LOC_Os10g34390	1587.79	-0.692016	0.261299	-2.64837	0.00808808	0.181791	2436.95	1670.78	1776.56	1165.54	1373.08	1103.85776659637 expressed protein	down
LOC_Os11g33110	61.5673	1.61016	0.608319	2.64689	0.00812351	0.182301	35.141	14.5128	41.5625	93.8402	134.335	50.0129732438484 Cupin domain containing protein- expressed	up
LOC_Os11g37700	875.82	-2.47583	0.936891	-2.6426	0.00822715	0.184482	2783.78	973.262	696.897	76.7783	116.902	607.300389389587 pleiotropic drug resistance protein- putative- expressed	down
LOC_Os01g42370	77.1381	1.38589	0.524647	2.64157	0.00825239	0.184613	27.5016	39.0031	61.8605	63.9819	146.64	123.841648032386 pleiotropic drug resistance protein- putative- expressed	up
LOC_Os02g08310	5.57352	-3.88376	1.4701	-2.64183	0.00824596	0.184613	18.3344	7.25638	5.79942	0	2.05091	0 tubby- putative- expressed	down
LOC_Os06g41740	15.7	-3.51456	1.33074	-2.64106	0.00826478	0.184746	76.3935	6.34934	3.86628	2.13273	3.07636	2.38157015446897 transposon protein- putative- CACTA- En/Spm sub-class- expressed	down
LOC_Os02g57700	38.6993	-1.09235	0.413881	-2.63928	0.00830831	0.185379	52.7115	48.9806	56.0611	20.2609	18.4582	35.7235523170345 protein kinase- putative- expressed	down
LOC_Os05g50700	124.763	1.49502	0.566489	2.6391	0.00831257	0.185379	38.1967	96.1471	61.8605	282.587	106.647	163.137555581124 WRKY111- expressed	up
LOC_Os06g23750	2.63354	-4.71105	1.7848	-2.63953	0.00830201	0.185379	5.34754	2.72114	7.73256	0	0	0 expressed protein	down
LOC_Os10g19314	28.6193	1.21749	0.461895	2.63586	0.00839231	0.187012	10.6951	20.8621	20.298	38.3892	33.84	47.6314030893794 expressed protein	up
LOC_Os01g06882	51.7163	-2.57772	0.978241	-2.63505	0.00841237	0.187167	54.2394	195.015	16.4317	7.46456	13.3309	23.8157015446897 expressed protein	down
LOC_Os06g32910	274.747	1.4287	0.542168	2.63515	0.00840994	0.187167	65.6984	156.012	225.211	483.064	425.564	292.933128999683 uncharacterized Cys-rich domain containing protein- putative- expressed	up
LOC_Os05g40000	124.391	1.232	0.467629	2.63456	0.00842474	0.187297	117.646	52.6088	52.1948	211.14	165.098	147.657349577076 expressed protein	up
LOC_Os02g10140	98.3308	1.10703	0.420455	2.63294	0.00846484	0.187937	61.1148	39.0031	86.9913	127.964	111.775	163.137555581124 bZIP transcription factor domain containing protein- expressed	up
LOC_Os06g32890	637.444	1.59416	0.605483	2.63287	0.00846668	0.187937	110.771	363.726	477.486	1210.32	952.647	709.707906031753 retrotransposon protein- putative- Ty3-gypsy subclass- expressed	up
LOC_Os01g42150	2.50239	4.96201	1.88712	2.62941	0.00855337	0.189356	0	0	0	8.53092	4.10182	2.38157015446897 MEGL13 - Maternally expressed gene MEG family protein precursor- expressed	up
LOC_Os04g15620	8.64912	-2.11062	0.802703	-2.62939	0.0085539	0.189356	13.7508	8.16343	20.298	3.1991	4.10182	2.38157015446897 retrotransposon protein- putative- Ty3-gypsy subclass- expressed	down
LOC_Os08g13890	717.378	0.621013	0.236171	2.62951	0.00855076	0.189356	465.236	606.815	624.404	985.322	793.702	828.786413755201 exonuclease- putative- expressed	up
LOC_Os08g29370	4663.29	0.98368	0.374159	2.62904	0.00856259	0.189356	1883.1	3780.58	3733.86	7074.27	5811.25	5696.71580948977 peptidyl-prolyl cis-trans isomerase- chloroplast precursor- putative- expressed	up
LOC_Os12g08930	32.7119	-2.94992	1.12207	-2.629	0.00856376	0.189356	6.11148	68.0286	99.5567	2.13273	6.15273	14.2894209268138 expressed protein	down
LOC_Os02g08180	2463.42	-0.612175	0.232932	-2.62813	0.00858565	0.189694	3456.04	2557.87	2920.98	1689.12	2182.17	1974.32165805478 protein transport protein SEC61 subunit gamma- putative- expressed	down
LOC_Os02g55880	1186.63	-0.697484	0.265533	-2.62673	0.00862086	0.190025	1835.73	1401.39	1166.65	873.353	979.309	863.319180995001 EF hand family protein- putative- expressed	down
LOC_Os03g62690	1150.92	1.06415	0.405263	2.62583	0.00864368	0.190025	425.512	786.41	1022.63	1579.29	1400.77	1690.91480967297 pentatricopeptide- putative- expressed	up
LOC_Os04g52730	1943.38	-0.680421	0.259126	-2.62583	0.00864384	0.190025	2339.17	2436.33	2404.83	1197.53	1886.84	1395.60011051882 NAD dependent epimerase/dehydratase family domain containing protein- expressed	down
LOC_Os07g33915	5.82317	4.21579	1.60542	2.62597	0.00864032	0.190025	0	1.8141	0	6.39819	4.10182	22.6249164674552 60S ribosomal protein L44- putative- expressed	up
LOC_Os11g18080	2.43516	4.91319	1.8712	2.6257	0.00864718	0.190025	0	0	0	3.1991	3.07636	8.33549554064139 retrotransposon protein- putative- unclassified- expressed	up
LOC_Os02g28720	3255.55	0.83197	0.316982	2.62466	0.00867357	0.190332	1970.95	1894.82	3160.68	3601.12	4565.32	4340.4116065197 spotted leaf 11- putative- expressed	up
LOC_Os07g47130	2.99166	-4.89875	1.86646	-2.62462	0.00867446	0.190332	8.40328	1.8141	7.73256	0	0	0 OCL5 protein- putative- expressed	down
LOC_Os05g15880	6.00149	4.3812	1.6699	2.62363	0.00869975	0.190422	1.52787	0	0	6.39819	3.07636	25.0064866219242 glycosyl hydrolase- putative- expressed	up
LOC_Os08g01274	321.489	2.53544	0.966402	2.62359	0.00870093	0.190422	56.5312	10.8846	216.512	552.377	365.062	727.56968219027 expressed protein	up
LOC_Os09g03990	63.2135	0.787022	0.299999	2.62342	0.00870521	0.190422	38.1967	47.1665	54.1279	72.5129	85.1127	82.1641703291794 expressed protein	up
LOC_Os11g09370	5.62369	3.15257	1.20165	2.62353	0.00870245	0.190422	1.52787	1.8141	0	18.1282	5.12727	7.14471046340691 histone deacetylase 19- putative- expressed	up
LOC_Os09g34900	1245.43	-0.644104	0.245547	-2.62314	0.00871236	0.190433	1722.67	1432.23	1401.53	777.38	1077.75	1060.98950381593 bile acid sodium symporter family protein- putative- expressed	down
LOC_Os02g50280	1691.31	0.831288	0.316964	2.62266	0.00872462	0.190555	819.702	1414.99	1416.99	2121	2015.02	2360.13602307875 pentatricopeptide- putative- expressed	up
LOC_Os02g39570	3407.45	0.770216	0.293794	2.62162	0.00875122	0.190594	2498.83	2430.89	2627.14	5617.61	4044.39	3225.83677422822 ACT domain containing protein- expressed	up
LOC_Os03g43440	1374.98	0.839677	0.320241	2.62202	0.00874106	0.190594	719.626	918.839	1319.37	1942.92	1635.6	1713.53972614042 CAMK_KIN1/SNF1/Nim1_like.17 - CAMK includes calcium/calmodulin depedent protein kinases- expressed	up
LOC_Os04g28300	172.062	0.696595	0.265697	2.62176	0.00874761	0.190594	103.131	157.826	133.387	217.539	213.294	207.1966034388 Rf1- mitochondrial precursor- putative- expressed	up
LOC_Os05g39350	834.606	0.814242	0.310596	2.62155	0.00875306	0.190594	618.787	439.011	757.791	936.269	1223.37	1032.4106619623 PMR5- putative- expressed	up
LOC_Os05g42340	83.1522	2.22742	0.849998	2.6205	0.00878002	0.191036	30.5574	11.7916	45.4288	55.451	68.7054	286.979203613511 ubiquitin E3 ligase ICP0- putative- expressed	up
LOC_Os06g04220	108.489	-2.05077	0.782835	-2.61968	0.00880133	0.191208	73.3377	302.047	148.852	14.9291	37.9418	73.8286747885381 expressed protein	down
LOC_Os09g12350	2.64044	5.02972	1.91983	2.61988	0.00879602	0.191208	0	0	0	4.26546	2.05091	9.52628061787588 expressed protein	up
LOC_Os06g49840	493.14	1.15228	0.439901	2.61941	0.00880818	0.191212	354.466	160.547	403.06	718.73	567.076	754.957738966663 OsMADS16 - MADS-box family gene with MIKCc type-box- expressed	up
LOC_Os09g31498	422.767	1.20758	0.461124	2.61877	0.00882472	0.191425	183.344	243.996	339.266	379.626	519.905	870.463891458408 dihydroflavonol-4-reductase- putative- expressed	up
LOC_Os08g08680	244.318	-1.65805	0.633345	-2.61793	0.00884653	0.191628	427.803	416.335	268.707	47.9864	87.1636	217.913669133911 transposon protein- putative- CACTA- En/Spm sub-class- expressed	down
LOC_Os09g19790	2029.2	-0.79966	0.305459	-2.61789	0.00884748	0.191628	2617.24	3121.15	1994.03	1241.25	1384.36	1817.13802785982 puromycin-sensitive aminopeptidase- putative- expressed	down
LOC_Os08g38910	2556.06	1.5938	0.609016	2.617	0.00887058	0.191983	1005.34	565.998	2245.34	3959.42	2548.25	5012.01439007995 caffeoyl-CoA O-methyltransferase- putative- expressed	up
LOC_Os04g02450	47.564	-1.39459	0.533	-2.61649	0.00888387	0.192126	51.1836	91.6118	63.7936	13.8628	25.6364	39.295907548738 rust-resistance protein Lr21- putative- expressed	down
LOC_Os09g25800	7.62219	1.92196	0.734636	2.6162	0.00889135	0.192142	3.81967	1.8141	3.86628	10.6637	11.28	14.2894209268138 auxin-induced protein 5NG4- putative- expressed	up
LOC_Os02g37160	327.14	-1.68316	0.643497	-2.61565	0.00890585	0.192228	649.344	642.19	204.913	106.637	102.545	257.209576682649 heavy metal transport/detoxification protein- putative- expressed	down
LOC_Os03g55430	454.73	1.27769	0.488499	2.61554	0.00890877	0.192228	204.734	208.621	383.728	669.678	890.094	371.524944097159 expressed protein	up
LOC_Os11g35710	8767.84	1.1779	0.450537	2.61443	0.00893766	0.192706	6061.82	2811.85	7251.21	10744.7	10769.3	14968.1684208375 cycloartenol synthase- putative- expressed	up
LOC_Os10g02340	87.2125	1.72482	0.660421	2.61169	0.00900949	0.194108	19.0984	72.5638	29.9637	109.836	88.1891	203.624248207097 peptide transporter PTR2- putative- expressed	up
LOC_Os01g61110	123.146	1.50998	0.578257	2.61127	0.00902076	0.194204	95.4918	48.9806	47.3619	245.264	218.422	83.3549554064139 ulp1 protease family- C-terminal catalytic domain containing protein- expressed	up
LOC_Os03g06970	38.2129	1.80922	0.693069	2.61045	0.0090423	0.194331	13.7508	5.44229	31.8968	57.5837	71.7818	48.8221881666139 tetratricopeptide repeat domain containing protein- expressed	up
LOC_Os05g35594	119.043	1.21287	0.464631	2.6104	0.00904375	0.194331	61.8787	63.4934	89.891	136.495	107.673	254.82800652818 peptide transporter- putative- expressed	up
LOC_Os02g15500	2.4005	4.89553	1.87782	2.60703	0.0091332	0.195924	0	0	0	6.39819	2.05091	5.95392538617242 plant protein of unknown function domain containing protein- expressed	up
LOC_Os05g39310	5.68852	-3.90954	1.49984	-2.60664	0.00914351	0.195924	12.9869	3.62819	15.4651	0	2.05091	0 thiamine pyrophosphate enzyme- C-terminal TPP binding domain containing protein- expressed	down
LOC_Os06g38580	21.7586	-3.97687	1.52578	-2.60645	0.00914859	0.195924	3.05574	106.125	13.532	0	3.07636	4.76314030893794 expressed protein	down
LOC_Os08g42100	4205.04	0.852643	0.327071	2.6069	0.00913653	0.195924	1992.34	3485.78	3514.45	5531.24	4800.15	5906.29398308304 ACT domain containing protein- expressed	up
LOC_Os01g14080	209.859	0.609196	0.233776	2.60589	0.00916347	0.196019	158.134	166.897	173.983	255.928	292.254	211.959743747738 lipase class 3 family protein- putative- expressed	up
LOC_Os06g39270	330.535	0.748359	0.287193	2.60577	0.00916676	0.196019	242.167	188.666	309.302	425.48	372.24	445.353618885697 UDP-glucoronosyl and UDP-glucosyl transferase domain containing protein- expressed	up
LOC_Os01g05780	303.485	1.6872	0.647926	2.60399	0.00921444	0.196158	104.659	53.5158	273.539	507.59	492.218	389.386720255676 expressed protein	up
LOC_Os01g11170	2.70911	-4.74824	1.82339	-2.60408	0.00921212	0.196158	2.2918	8.16343	5.79942	0	0	0 expressed protein	down
LOC_Os01g26970	1907.97	0.666375	0.255884	2.60421	0.00920863	0.196158	1397.24	1180.98	1847.12	2400.39	2366.75	2255.34693628211 expressed protein	up
LOC_Os03g32460	88.3609	3.01236	1.15674	2.60418	0.00920931	0.196158	8.40328	0.907048	49.2951	107.703	106.647	257.209576682649 retrotransposon- putative- centromere-specific- expressed	up
LOC_Os05g49840	2.42124	4.90625	1.8834	2.60499	0.00918761	0.196158	0	0	0	5.33183	2.05091	7.14471046340691 phospholipase- putative- expressed	up
LOC_Os06g44860	9.95434	-6.63186	2.54608	-2.60474	0.00919447	0.196158	29.7934	29.9326	0	0	0	0 OsSPL10 - SBP-box gene family member- expressed	down
LOC_Os09g26900	520.399	-0.664752	0.255539	-2.60137	0.00928521	0.197273	697.472	681.193	535.48	341.237	390.698	476.314030893794 ctr copper transporter family protein- putative- expressed	down
LOC_Os01g61610	30.5155	-3.43205	1.31954	-2.60095	0.00929671	0.197322	147.439	3.62819	16.4317	6.39819	2.05091	7.14471046340691 flavonol synthase/flavanone 3-hydroxylase- putative- expressed	down
LOC_Os09g10760	6581.84	0.977446	0.375932	2.60006	0.00932081	0.197687	2830.38	4264.94	6206.35	8377.37	8041.61	9770.39155870895 RNA recognition motif containing protein- putative- expressed	up
LOC_Os01g52610	72.3753	-1.65721	0.637888	-2.59796	0.00937804	0.198497	136.744	113.381	79.2588	14.9291	25.6364	64.3023941706622 membrane associated DUF588 domain containing protein- putative- expressed	down
LOC_Os05g39260	172.539	-1.64156	0.631881	-2.59789	0.00937983	0.198497	146.675	454.431	182.682	70.3801	51.2727	129.795573418559 zinc finger- C3HC4 type domain containing protein- expressed	down
LOC_Os10g25230	88.2376	2.135	0.822002	2.59731	0.00939558	0.198683	9.93115	67.1215	21.2645	237.8	86.1382	107.170656951104 ZIM domain containing protein- putative- expressed	up
LOC_Os03g47920	36.5673	1.87293	0.721334	2.59649	0.00941825	0.198824	9.93115	5.44229	31.8968	57.5837	50.2473	64.3023941706622 expressed protein	up
LOC_Os03g53390	393.23	-1.179	0.454017	-2.59682	0.00940922	0.198824	603.508	756.478	276.439	223.937	235.854	263.163502068821 expressed protein	down
LOC_Os09g36250	812.136	0.821313	0.316339	2.59631	0.0094231	0.198824	686.013	413.614	661.134	945.866	944.443	1221.74548924258 MYB family transcription factor- putative- expressed	up
LOC_Os01g42690	67.2674	0.967248	0.37311	2.5924	0.00953098	0.199383	41.2525	46.2594	49.2951	119.433	83.0618	64.3023941706622 OsPOP2 - Putative Prolyl Oligopeptidase homologue- expressed	up
LOC_Os02g34940	106.86	-1.21927	0.470454	-2.59169	0.00955059	0.199383	170.357	171.432	106.323	50.1192	44.0945	98.8351614104622 OsPDIL1-3 protein disulfide isomerase PDIL1-3- expressed	down
LOC_Os03g03740	23.3895	-1.79097	0.690331	-2.59436	0.00947664	0.199383	30.5574	58.0511	20.298	5.33183	15.3818	10.7170656951104 retrotransposon protein- putative- unclassified- expressed	down
LOC_Os03g24020	6845.98	1.19954	0.462441	2.59393	0.00948865	0.199383	2307.85	3585.56	6566.88	10349.1	8619.97	9646.54991067656 ribosomal protein L6- putative- expressed	up
LOC_Os04g22140	13.254	-3.67171	1.41584	-2.5933	0.00950591	0.199383	42.0164	19.9551	11.5988	0	0	5.95392538617242 expressed protein	down
LOC_Os04g51560	1508.87	0.898252	0.346422	2.59294	0.00951582	0.199383	812.062	1165.56	1184.05	2603	1811.98	1476.57349577076 WRKY68- expressed	up
LOC_Os06g47530	358.287	-1.42297	0.549132	-2.59132	0.00956096	0.199383	429.331	773.712	362.464	115.167	155.869	313.176475312669 TKL_IRAK_DUF26-lh.6 - DUF26 kinases have homology to DUF26 containing loci- expressed	down
LOC_Os07g47284	479.454	-0.860326	0.332021	-2.59118	0.00956466	0.199383	520.239	842.647	491.984	300.715	335.324	385.814365023973 DNA polymerase zeta catalytic subunit- putative- expressed	down
LOC_Os08g02094	13.9702	-3.16619	1.22143	-2.59221	0.00953627	0.199383	38.1967	5.44229	31.8968	2.13273	6.15273	0 GDSL-like lipase/acylhydrolase- putative- expressed	down
LOC_Os08g35330	48.7064	1.13315	0.437083	2.59254	0.0095271	0.199383	21.3902	30.8396	39.6294	88.5083	59.4763	52.3945433983173 expressed protein	up
LOC_Os08g36320	3633.85	1.05521	0.406874	2.59346	0.00950155	0.199383	2330.76	1411.37	3341.43	4862.63	4219.74	5637.17655562805 decarboxylase- putative- expressed	up
LOC_Os09g21340	4740.51	0.640229	0.24707	2.59128	0.00956196	0.199383	3766.2	2931.58	4419.16	5407.54	6277.83	5640.74891085975 nucleobase-ascorbate transporter- putative- expressed	up
LOC_Os10g37500	429.453	1.02784	0.396115	2.59479	0.00946479	0.199383	270.433	335.608	241.643	522.519	382.494	824.023273446263 AAA-type ATPase family protein- putative- expressed	up
LOC_Os10g42150	842.98	0.624971	0.240929	2.594	0.00948654	0.199383	576.771	711.126	701.73	936.269	905.476	1226.50862955152 transposon protein- putative- unclassified- expressed	up
LOC_Os11g31950	991.858	-1.36486	0.526757	-2.59106	0.00956815	0.199383	863.246	2345.63	1077.73	411.617	486.065	766.865589739008 expressed protein	down
LOC_Os12g13800	26.437	-2.81217	1.08449	-2.59309	0.00951191	0.199383	18.3344	48.9806	71.5262	0	10.2545	9.52628061787588 O-methyltransferase- putative- expressed	down
LOC_Os01g68050	1436.31	3.12707	1.20724	2.59027	0.00959015	0.199405	313.977	16.3269	554.811	714.465	1116.72	5901.53084277411 transmembrane amino acid transporter protein- putative- expressed	up
LOC_Os04g55720	7887.21	-0.730774	0.282101	-2.59047	0.00958453	0.199405	9375	10928.1	9225.91	4657.88	5534.38	7601.97193306495 D-3-phosphoglycerate dehydrogenase- chloroplast precursor- putative- expressed	down
LOC_Os06g44360	7.43323	-2.04902	0.790917	-2.59069	0.00957823	0.199405	9.93115	15.4198	10.6323	2.13273	4.10182	2.38157015446897 expressed protein	down
LOC_Os01g57073	3207.08	-0.770608	0.298058	-2.58543	0.0097259	0.20158	3281.1	5122.1	3728.06	2387.59	1958.62	2765.00294933847 insulin-degrading enzyme- putative- expressed	down
LOC_Os03g14080	12.8687	-5.12581	1.98233	-2.58575	0.00971686	0.20158	69.518	3.62819	1.93314	2.13273	0	0 transmembrane amino acid transporter protein- putative- expressed	down
LOC_Os03g60100	6635.56	1.04442	0.403986	2.58528	0.00972998	0.20158	2510.29	4697.6	5792.66	9086.5	7546.32	10180.0216252776 50S ribosomal protein L17- putative- expressed	up
LOC_Os08g07010	432.66	1.40683	0.544163	2.5853	0.00972932	0.20158	161.954	247.624	301.57	1052.5	354.807	477.504815971028 ABC-2 type transporter domain containing protein- expressed	up
LOC_Os01g18620	42.8177	1.57059	0.607727	2.58437	0.00975572	0.201707	19.0984	9.07048	36.7297	74.6456	69.7309	47.6314030893794 transferase family protein- putative- expressed	up
LOC_Os05g06460	1275.08	-0.869085	0.336292	-2.58431	0.00975729	0.201707	2139.02	1329.73	1474.99	746.456	1143.38	816.878562982856 dihydrolipoyl dehydrogenase- putative- expressed	down
LOC_Os03g50420	15.6982	-3.78586	1.46526	-2.58375	0.00977326	0.201891	64.1705	21.7691	1.93314	4.26546	2.05091	0 expressed protein	down
LOC_Os10g36490	689.802	-0.691859	0.267826	-2.58324	0.00978783	0.202046	1061.11	725.638	769.39	477.732	598.865	506.083657824656 HEAT repeat family protein- putative- expressed	down
LOC_Os01g63180	107.665	-2.5601	0.991146	-2.58297	0.0097954	0.202057	70.282	404.543	77.3256	12.7964	14.3564	66.6839643251311 laccase-6 precursor- putative- expressed	down
LOC_Os01g02430	11.4197	-2.0574	0.79663	-2.58263	0.00980509	0.202111	14.5148	29.0255	11.5988	2.13273	4.10182	7.14471046340691 TAK14- putative- expressed	down
LOC_Os07g10850	40.553	-2.31852	0.897868	-2.58225	0.00981585	0.202187	38.1967	145.128	19.3314	19.1946	7.17818	14.2894209268138 retrotransposon protein- putative- unclassified- expressed	down
LOC_Os05g01280	2817.03	0.859069	0.332745	2.58176	0.0098297	0.202326	1380.43	1974.64	2652.27	3610.71	4002.35	3281.80367285824 expressed protein	up
LOC_Os03g13600	1224.31	0.973107	0.377039	2.58092	0.00985387	0.202678	731.085	801.83	946.272	1984.51	979.309	1902.87455342071 ZOS3-07 - C2H2 zinc finger protein- expressed	up
LOC_Os01g16240	2234.46	-1.29763	0.502984	-2.57986	0.00988405	0.202861	5374.28	1866.7	2288.84	1103.69	1470.5	1302.71887449453 OsCam1-3 - Calmodulin- expressed	down
LOC_Os07g29960	1454.84	-4.1442	1.60614	-2.58023	0.00987345	0.202861	6705.05	1348.78	207.813	4.26546	15.3818	447.735189040166 cytochrome P450- putative- expressed	down
LOC_Os09g37330	1261.26	-2.14712	0.832207	-2.58003	0.00987925	0.202861	4044.27	1136.53	992.668	174.884	326.094	893.088807925864 OsSAUR39 - Auxin-responsive SAUR gene family member- expressed	down
LOC_Os09g20240	1663.59	0.717254	0.278065	2.57945	0.0098958	0.202956	1111.52	1073.94	1590.01	2398.26	1863.25	1944.55203112391 DUF581 domain containing protein- expressed	up
LOC_Os01g16750	6.56898	2.1932	0.851145	2.57677	0.00997289	0.20308	1.52787	1.8141	3.86628	11.73	13.3309	7.14471046340691 flavin monooxygenase- putative- expressed	up
LOC_Os02g12380	136.833	-1.85431	0.719326	-2.57785	0.00994169	0.20308	84.7967	331.98	226.177	34.1237	37.9418	105.979871873869 histone deacetylase- putative- expressed	down
LOC_Os03g20090	546.696	1.62963	0.632108	2.57809	0.00993475	0.20308	97.7836	443.546	260.007	861.623	538.363	1078.85127997444 MYB family transcription factor- putative- expressed	up
LOC_Os03g22060	495.207	0.647839	0.251293	2.57802	0.00993686	0.20308	319.325	357.377	481.352	601.43	593.738	618.017455084698 uroporphyrinogen decarboxylase- putative- expressed	up
LOC_Os03g41200	2500.06	0.948113	0.367934	2.57686	0.00997028	0.20308	1828.86	1048.55	2243.41	3177.77	3618.83	3082.94256496008 retrotransposon protein- putative- unclassified- expressed	up
LOC_Os03g59660	10.8134	-1.72841	0.670763	-2.57678	0.00997254	0.20308	18.3344	19.048	12.5654	6.39819	6.15273	2.38157015446897 clathrin adaptor complex small chain domain containing protein- expressed	down
LOC_Os04g44500	193.914	1.22484	0.475243	2.57729	0.00995771	0.20308	156.607	65.3074	126.621	295.383	337.374	182.190116816876 GEM- putative- expressed	up
LOC_Os06g33549	983.152	0.817475	0.31723	2.57692	0.00996853	0.20308	574.479	629.491	931.774	1175.13	1082.88	1505.15233762439 protein phosphatase 2C- putative- expressed	up
LOC_Os09g15330	1634.57	-1.23287	0.478169	-2.57833	0.00992801	0.20308	2364.38	2907.09	1608.37	552.377	933.163	1442.04072853096 transporter family protein- putative- expressed	down
LOC_Os11g39010	5.37366	3.60455	1.39796	2.57843	0.00992514	0.20308	2.2918	0	0	6.39819	16.4073	7.14471046340691 expressed protein	up
LOC_Os04g42310	404.701	0.792376	0.307616	2.57586	0.00999908	0.203296	241.403	260.323	387.595	589.7	501.447	447.735189040166 B4-BTB3 - Bric-a-Brac- Tramtrack- Broad Complex BTB domain with B4 subfamily conserved sequence- expressed	up
LOC_Os10g20810	6.20347	3.66708	1.42374	2.57566	0.0100048	0.203296	0	1.8141	0.96657	5.33183	4.10182	25.0064866219242 transposon protein- putative- CACTA- En/Spm sub-class- expressed	up
LOC_Os12g13730	80.843	0.999085	0.387856	2.57591	0.00999754	0.203296	51.1836	37.189	73.4593	101.305	93.3163	128.604788341324 pleiotropic drug resistance protein 2- putative- expressed	up
LOC_Os04g12730	71.3556	-1.08476	0.421425	-2.57403	0.0100521	0.203822	70.282	126.08	94.7239	31.991	57.4254	47.6314030893794 expressed protein	down
LOC_Os01g62210	506.894	-0.724065	0.281372	-2.57333	0.0100724	0.204089	531.698	712.033	650.502	351.901	318.916	476.314030893794 50S ribosomal protein L17- putative- expressed	down
LOC_Os05g08450	33.4217	-1.86464	0.724978	-2.572	0.0101112	0.204731	100.839	23.5832	32.8634	14.9291	16.4073	11.9078507723448 expressed protein	down
LOC_Os01g41430	163.725	-2.9961	1.16509	-2.57157	0.0101238	0.204841	38.1967	567.812	266.773	6.39819	17.4327	85.7365255608829 UDP-glucoronosyl and UDP-glucosyl transferase- putative- expressed	down
LOC_Os01g09190	358.082	-4.05059	1.57566	-2.57073	0.0101485	0.205081	129.869	1549.24	346.999	0	16.4073	105.979871873869 expressed protein	down
LOC_Os04g10924	1264.84	1.6972	0.660277	2.57043	0.0101572	0.205081	302.518	324.723	1161.82	2691.51	1614.06	1494.43527192928 expressed protein	up
LOC_Os09g15420	437.263	-1.02257	0.397797	-2.57059	0.0101525	0.205081	753.239	556.02	448.489	194.079	287.127	384.623579946739 NAD dependent epimerase/dehydratase family protein- putative- expressed	down
LOC_Os01g09830	104.61	0.828372	0.322468	2.56885	0.0102037	0.205875	66.4623	66.2145	93.7573	164.22	117.927	119.078507723448 OsGrx_A2 - glutaredoxin subgroup III- expressed	up
LOC_Os05g36280	142.852	-2.85818	1.11308	-2.56781	0.0102343	0.206055	461.416	281.185	10.6323	55.451	24.6109	23.8157015446897 histone H3- putative- expressed	down
LOC_Os10g02814	126.553	-2.16624	0.843491	-2.56818	0.0102233	0.206055	459.125	81.6343	80.2253	62.9156	49.2218	26.1972716991587 G-protein alpha subunit- putative- expressed	down
LOC_Os01g42420	2.44198	4.91721	1.91554	2.56701	0.0102578	0.206239	0	0	0	4.26546	2.05091	8.33549554064139 expressed protein	up
LOC_Os04g32080	2.44198	4.91721	1.91554	2.56701	0.0102578	0.206239	0	0	0	4.26546	2.05091	8.33549554064139 11-beta-hydroxysteroid dehydrogenase- putative- expressed	up
LOC_Os01g42190	875.084	1.77288	0.690764	2.56656	0.0102713	0.206345	122.993	697.52	368.263	1271.11	897.272	1893.34827280283 heat shock protein DnaJ- putative- expressed	up
LOC_Os11g12050	919.367	-1.3421	0.522961	-2.56635	0.0102775	0.206345	756.295	2134.28	1065.16	377.493	476.836	706.135550800049 NBS-LRR type disease resistance protein- putative- expressed	down
LOC_Os01g66360	741.253	0.60724	0.236669	2.56578	0.0102944	0.206539	475.167	596.837	691.098	957.596	840.872	885.944097462457 2-C-methyl-D-erythritol 4-phosphate cytidylyltransferase- putative- expressed	up
LOC_Os03g06750	20.1641	-1.46521	0.571183	-2.56522	0.010311	0.206676	31.3213	34.4678	23.1977	14.9291	12.3055	4.76314030893794 expressed protein	down
LOC_Os04g35560	951.791	0.675903	0.263503	2.56506	0.0103157	0.206676	613.439	729.266	856.381	1300.97	1259.26	951.437276710353 glutathione S-transferase- putative- expressed	up
LOC_Os06g06520	6.96901	2.28397	0.890771	2.56404	0.0103461	0.20714	1.52787	0.907048	4.83285	10.6637	14.3564	9.52628061787588 GDSL-like lipase/acylhydrolase- putative- expressed	up
LOC_Os04g35840	5553.02	0.7266	0.283617	2.56191	0.0104099	0.20827	4176.43	4009.15	4365.03	9100.36	6094.27	5572.87416145739 T-complex protein 11- putative- expressed	up
LOC_Os01g11160	1458.56	-1.89469	0.739828	-2.56098	0.0104377	0.208506	1741.01	4069.92	1085.46	287.919	428.64	1138.39053383617 amino acid permease family protein- putative- expressed	down
LOC_Os01g53210	58.1133	1.06828	0.417089	2.56127	0.0104292	0.208506	51.1836	25.3973	35.7631	66.1147	96.3927	73.8286747885381 metal transporter Nramp3- putative- expressed	up
LOC_Os02g02210	70.4315	-5.45087	2.12881	-2.56053	0.0104513	0.208506	1.52787	18.141	393.394	0	0	9.52628061787588 aminotransferase- putative- expressed	down
LOC_Os05g33940	1586.91	0.840927	0.328449	2.5603	0.0104581	0.208506	1317.79	740.151	1353.2	2144.46	1939.13	2026.71620145309 alpha/beta hydrolase fold- putative- expressed	up
LOC_Os03g19370	57.1335	-3.35891	1.31233	-2.55951	0.010482	0.208836	131.397	87.9836	92.7907	0	2.05091	28.5788418536276 CPuORF4 - conserved peptide uORF-containing transcript- expressed	down
LOC_Os08g13360	2342.7	-0.74168	0.289845	-2.55889	0.0105008	0.20892	3507.99	3015.03	2272.41	1459.85	1743.27	2057.67661346119 kelch repeat protein- putative- expressed	down
LOC_Os04g02490	12.1131	2.75128	1.07531	2.55858	0.0105099	0.208956	4.58361	1.8141	2.89971	9.59729	6.15273	47.6314030893794 expressed protein	up
LOC_Os03g13550	205.228	-0.610474	0.23866	-2.55792	0.0105299	0.209195	262.793	256.695	224.244	134.362	172.276	180.999331739642 oxidoreductase- putative- expressed	down
LOC_Os05g50330	121.63	1.186	0.463696	2.5577	0.0105366	0.209195	38.9607	109.753	74.4259	185.548	165.098	155.992845117717 expressed protein	up
LOC_Os03g07170	31.7487	-2.20728	0.863137	-2.55728	0.0105494	0.209304	90.1443	31.7467	34.7965	4.26546	23.5854	5.95392538617242 lactose permease-related- putative- expressed	down
LOC_Os01g22370	1855.31	1.1716	0.458208	2.55692	0.0105603	0.209374	855.607	827.228	1739.83	2787.48	1763.78	3157.96202482585 peroxidase precursor- putative- expressed	up
LOC_Os03g21500	38.2933	1.3827	0.54088	2.55639	0.0105763	0.2095	12.9869	34.4678	16.4317	60.7828	64.6036	40.4866926259725 expressed protein	up
LOC_Os04g09780	37.3129	2.1491	0.840808	2.55599	0.0105886	0.2095	14.5148	5.44229	21.2645	111.968	19.4836	51.2037583210828 cysteine-rich receptor protein kinase- putative- expressed	up
LOC_Os07g46340	4101.11	0.869732	0.340264	2.55605	0.0105867	0.2095	2673.77	2014.55	4015.13	5259.31	5505.66	5138.2376082668 methyltransferase- putative- expressed	up
LOC_Os04g01590	1582.94	-0.717837	0.280956	-2.55498	0.0106195	0.209531	2469.8	1703.44	1733.06	1030.11	1396.67	1164.58780553533 arginase- putative- expressed	down
LOC_Os06g42070	4.39272	3.82048	1.49498	2.55554	0.0106024	0.209531	0.763935	0	0.96657	2.13273	8.20363	14.2894209268138 expressed protein	up
LOC_Os08g14880	7537.74	0.723401	0.283112	2.55518	0.0106134	0.209531	6756.24	6061.8	4241.31	8867.9	10752.9	8546.2644993119 transposon protein- putative- unclassified- expressed	up
LOC_Os11g04300	51.858	1.32862	0.519998	2.55504	0.0106174	0.209531	15.2787	41.7242	31.8968	98.1056	64.6036	59.5392538617242 retrotransposon protein- putative- unclassified- expressed	up
LOC_Os12g37360	542.939	-0.769551	0.301229	-2.5547	0.0106278	0.209552	773.866	731.988	547.079	303.914	447.098	453.689114426339 miro- putative- expressed	down
LOC_Os03g30470	58.7709	-2.76426	1.0822	-2.55428	0.0106407	0.209587	40.4885	11.7916	255.175	15.9955	18.4582	10.7170656951104 CHIT4 - Chitinase family protein precursor- expressed	down
LOC_Os01g25500	231.346	3.19274	1.25044	2.55329	0.0106712	0.209841	29.0295	5.44229	102.456	46.9201	219.447	984.779258872919 sterol carrier protein-2- putative- expressed	up
LOC_Os01g43390	2854.16	0.664357	0.260199	2.55326	0.0106718	0.209841	1939.63	2080.77	2604.91	3932.76	2815.9	3750.97299328863 uroporphyrinogen decarboxylase- putative- expressed	up
LOC_Os02g06950	9.16927	-3.52703	1.38282	-2.55061	0.0107535	0.211	25.9738	22.6762	1.93314	0	2.05091	2.38157015446897 no apical meristem protein- putative- expressed	down
LOC_Os08g28890	8.83565	2.05321	0.804942	2.55076	0.0107488	0.211	4.58361	1.8141	3.86628	10.6637	22.56	9.52628061787588 protein kinase family protein- putative- expressed	up
LOC_Os09g38210	21.1208	1.89578	0.74333	2.55039	0.0107604	0.211	11.459	1.8141	13.532	25.5928	33.84	40.4866926259725 auxin efflux carrier component- putative- expressed	up
LOC_Os11g36140	234.509	-1.95964	0.768233	-2.55084	0.0107465	0.211	344.534	468.037	306.403	50.1192	30.7636	207.1966034388 receptor-like protein kinase 2 precursor- putative- expressed	down
LOC_Os02g58120	1898.91	0.981782	0.385212	2.54868	0.010813	0.211776	886.928	1267.15	1676.03	2085.81	2142.17	3335.38900133379 oxidoreductase/ transition metal ion binding protein- putative- expressed	up
LOC_Os04g28870	17.27	3.06696	1.2035	2.54837	0.0108228	0.211776	1.52787	0	9.6657	50.1192	25.6364	16.6709910812828 dehydrogenase- putative- expressed	up
LOC_Os06g06860	24.9902	-3.74298	1.46899	-2.548	0.0108342	0.211776	119.174	12.6987	7.73256	2.13273	8.20363	0 MLA1- putative- expressed	down
LOC_Os06g15020	110.824	2.29418	0.900491	2.5477	0.0108436	0.211776	55.7672	3.62819	53.1614	252.729	165.098	134.558713727497 3-ketoacyl-CoA synthase- putative- expressed	up
LOC_Os09g38400	1009.21	-1.21355	0.476336	-2.54767	0.0108444	0.211776	2245.2	1207.28	778.089	559.842	559.898	704.944765722815 prostatic spermine-binding protein precursor- putative- expressed	down
LOC_Os10g08780	2.61585	-4.71095	1.84903	-2.54779	0.0108408	0.211776	9.16721	3.62819	2.89971	0	0	0 expressed protein	down
LOC_Os02g43194	1260.7	1.77182	0.695549	2.54736	0.010854	0.21182	576.771	488.899	647.602	849.893	961.876	4039.14298197937 aldehyde dehydrogenase- putative- expressed	up
LOC_Os01g53920	659.727	-1.94686	0.764375	-2.54699	0.0108656	0.211901	532.462	2007.3	603.14	151.424	165.098	498.938947361249 receptor-like protein kinase 5 precursor- putative- expressed	down
LOC_Os04g41238	63.5102	-0.715595	0.281223	-2.54459	0.0109408	0.212642	86.3246	77.0991	73.4593	47.9864	53.3236	42.8682627804414 expressed protein	down
LOC_Os07g10910	109.832	0.785958	0.30882	2.54504	0.0109267	0.212642	64.1705	101.589	76.3591	155.689	123.055	138.1310689592 ATEXO70F1- putative- expressed	up
LOC_Os11g06590	125.589	1.19222	0.468509	2.54471	0.0109369	0.212642	58.059	51.7017	119.855	183.415	133.309	207.1966034388 alcohol dehydrogenase GroES-like domain containing protein- expressed	up
LOC_Os11g11694	98.8252	-9.94235	3.90716	-2.54465	0.0109387	0.212642	204.734	388.216	0	0	0	0 retrotransposon protein- putative- unclassified- expressed	down
LOC_Os08g02110	48.3513	-2.46121	0.967804	-2.54309	0.0109876	0.213408	113.826	12.6987	118.888	5.33183	14.3564	25.0064866219242 peroxidase precursor- putative- expressed	down
LOC_Os04g43660	6.01461	-3.90682	1.53701	-2.54184	0.0110272	0.213886	19.8623	9.97753	3.86628	0	0	2.38157015446897 expressed protein	down
LOC_Os12g44250	193.348	-1.47986	0.582934	-2.53864	0.0111285	0.215705	230.708	448.989	173.983	68.2474	73.8327	164.328340658359 vesicle-associated membrane protein- putative- expressed	down
LOC_Os06g40760	102.966	0.670896	0.264328	2.53812	0.011145	0.215832	86.3246	87.9836	63.7936	133.296	126.131	120.269292800683 expressed protein	up
LOC_Os12g08090	1910.85	0.766476	0.302111	2.53707	0.0111784	0.216086	1190.97	1611.82	1442.12	3120.19	2141.15	1958.84145205073 amino acid transporter- putative- expressed	up
LOC_Os04g53640	286.597	0.643719	0.253766	2.53667	0.0111914	0.21619	198.623	268.486	203.946	338.038	312.764	397.722215796318 peroxidase precursor- putative- expressed	up
LOC_Os01g07780	292.103	0.97966	0.386347	2.5357	0.0112223	0.21625	165.774	150.57	273.539	413.75	288.153	460.833824889746 embryo-specific 3- putative- expressed	up
LOC_Os01g19820	746.49	1.8137	0.71528	2.53564	0.0112241	0.21625	340.715	76.192	575.109	1117.55	1323.86	1045.50929781188 universal stress protein domain containing protein- putative- expressed	up
LOC_Os02g01920	1486.68	-0.600691	0.236941	-2.53519	0.0112385	0.21625	2091.65	1580.08	1703.1	1022.64	1171.07	1351.54106266114 GHMP kinases ATP-binding protein- putative- expressed	down
LOC_Os03g32302	73.4032	-0.772591	0.30477	-2.53499	0.011245	0.21625	100.839	101.589	75.3925	60.7828	55.3745	46.4406180121449 expressed protein	down
LOC_Os03g62630	5583.78	1.08924	0.429559	2.53572	0.0112218	0.21625	1912.89	3892.14	4907.28	8049.99	6604.95	8135.443647666 ribosomal protein S6- putative- expressed	up
LOC_Os07g03000	540.465	1.11698	0.440631	2.53495	0.0112465	0.21625	272.725	222.227	528.714	681.408	891.12	646.596296938325 receptor-like protein kinase precursor- putative- expressed	up
LOC_Os08g08710	27.8913	-4.08249	1.6105	-2.53492	0.0112474	0.21625	9.16721	101.589	47.3619	0	9.22909	0 expressed protein	down
LOC_Os04g30110	39.1313	-3.22307	1.27179	-2.53428	0.0112678	0.216497	38.1967	150.57	23.1977	0	6.15273	16.6709910812828 wall-associated receptor kinase 3 precursor- putative- expressed	down
LOC_Os01g05630	708.875	-0.79953	0.315634	-2.53309	0.0113062	0.216516	1101.59	963.285	636.003	450.006	518.88	583.484687844898 Core histone H2A/H2B/H3/H4 domain containing protein- putative- expressed	down
LOC_Os02g51840	501.689	-0.723107	0.285452	-2.5332	0.0113027	0.216516	781.505	476.2	616.672	414.816	366.087	354.853953015876 expressed protein	down
LOC_Os04g39320	936.775	-2.21096	0.87259	-2.53379	0.0112835	0.216516	623.371	3327.96	670.8	152.49	232.778	613.25431477576 expressed protein	down
LOC_Os12g15314	1248.47	0.663871	0.262103	2.53286	0.0113136	0.216516	923.597	787.318	1187.91	1731.78	1411.03	1449.18543899437 staphylococcal nuclease homologue- putative- expressed	up
LOC_Os02g02120	683.78	-1.69341	0.668647	-2.5326	0.0113221	0.216521	419.4	2044.49	669.833	251.662	314.814	402.485356105256 OsWAK11 - OsWAK receptor-like protein kinase- expressed	down
LOC_Os01g66610	1109.9	1.11156	0.43927	2.53047	0.0113909	0.216671	397.246	749.222	960.771	1722.18	1133.13	1696.86873505914 serine/threonine-protein kinase receptor precursor- putative- expressed	up
LOC_Os03g05049	465.135	-0.665391	0.262927	-2.53071	0.0113833	0.216671	676.846	552.392	482.319	328.441	424.538	326.275111162249 expressed protein	down
LOC_Os04g49680	333.266	-0.822213	0.324772	-2.53166	0.0113524	0.216671	549.269	327.444	400.16	197.278	249.185	276.2621379184 DUF581 domain containing protein- expressed	down
LOC_Os11g01720	7.49642	5.55671	2.19576	2.53066	0.0113848	0.216671	0.763935	0	0	29.8582	14.3564	0 expressed protein	up
LOC_Os11g12340	3558.43	-2.36563	0.934457	-2.53155	0.0113558	0.216671	2685.23	11662.8	3532.81	399.887	472.734	2597.10225344841 disease resistance protein RPM1- putative- expressed	down
LOC_Os12g17160	16.9013	-3.01819	1.19265	-2.53066	0.0113847	0.216671	61.8787	10.8846	17.3983	0	4.10182	7.14471046340691 flavonol sulfotransferase- putative- expressed	down
LOC_Os01g33070	33.2918	1.58981	0.629023	2.52743	0.0114902	0.217696	7.63935	16.3269	26.0974	63.9819	29.7382	55.9668986300208 pentatricopeptide repeat protein PPR868-14- putative- expressed	up
LOC_Os04g44730	126.922	1.03853	0.410898	2.52746	0.0114892	0.217696	80.9771	52.6088	115.988	170.618	202.014	139.321854036435 lanC-like protein 2- putative- expressed	up
LOC_Os05g02300	281.454	-1.88974	0.747509	-2.52805	0.0114698	0.217696	806.715	424.498	98.5902	137.561	118.953	102.407516642166 Core histone H2A/H2B/H3/H4 domain containing protein- putative- expressed	down
LOC_Os06g06220	3.03531	-4.91289	1.94364	-2.52768	0.011482	0.217696	1.52787	10.8846	5.79942	0	0	0 hypothetical protein	down
LOC_Os09g28660	41.4724	-2.10354	0.832082	-2.52804	0.0114701	0.217696	136.744	38.096	27.064	21.3273	18.4582	7.14471046340691 gibberellin receptor GID1L2- putative- expressed	down
LOC_Os01g41780	400.871	-0.833811	0.330069	-2.52617	0.0115314	0.218218	381.203	637.655	521.948	227.136	301.484	335.801391780125 expressed protein	down
LOC_Os01g60830	326.45	-2.29096	0.906909	-2.52612	0.011533	0.218218	271.197	1004.1	350.865	27.7255	66.6545	238.157015446897 expressed protein	down
LOC_Os04g30250	1234.71	-2.61966	1.03808	-2.52355	0.0116176	0.219675	2392.64	2661.28	1317.44	30.9246	171.251	834.740339141374 wall-associated receptor kinase-like 5 precursor- putative- expressed	down
LOC_Os05g50250	172.163	0.763121	0.302495	2.52276	0.0116439	0.219803	135.216	99.7753	147.885	177.017	219.447	253.637221450945 cinnamoyl-CoA reductase-related- putative- expressed	up
LOC_Os06g12030	691.845	-1.66821	0.66124	-2.52285	0.0116407	0.219803	874.705	1391.41	891.178	118.367	257.389	618.017455084698 glutaredoxin domain containing protein- putative- expressed	down
LOC_Os06g21570	78.8094	1.75986	0.697688	2.52242	0.0116552	0.219803	12.223	26.3044	69.5931	91.7074	145.615	127.41400326409 Os6bglu24 - beta-glucosidase homologue- similar to G. max isohydroxyurate hydrolase- expressed	up
LOC_Os08g01660	491.559	-0.695457	0.275708	-2.52244	0.0116544	0.219803	709.695	623.142	490.051	316.711	369.164	440.590478576759 mago nashi- putative- expressed	down
LOC_Os04g43670	1285.4	-3.20724	1.27195	-2.52151	0.0116853	0.22008	5977.79	174.153	807.086	320.976	397.876	34.5327672398001 expressed protein	down
LOC_Os05g25390	133.989	-1.87191	0.742371	-2.52153	0.0116845	0.22008	113.826	333.794	183.648	18.1282	53.3236	101.216731564931 tyrosine protein kinase domain containing protein- putative- expressed	down
LOC_Os01g37910	31387.6	-0.869058	0.34481	-2.5204	0.0117222	0.220231	50535.8	44577.8	26582.6	18778.7	23831.6	24019.3257928968 vacuolar-processing enzyme precursor- putative- expressed	down
LOC_Os03g48540	295.411	-0.654152	0.259541	-2.52042	0.0117215	0.220231	288.003	375.518	420.458	205.809	233.804	248.874081142007 expressed protein	down
LOC_Os07g19320	84.6353	2.43229	0.965083	2.5203	0.0117256	0.220231	15.2787	7.25638	57.0276	181.282	211.244	35.7235523170345 stripe rust resistance protein Yr10- putative- expressed	up
LOC_Os07g38810	365.106	-1.54388	0.612635	-2.52007	0.0117332	0.220231	372.8	902.513	355.698	100.238	164.073	295.314699154152 lectin receptor-type protein kinase- putative- expressed	down
LOC_Os08g29520	484.487	-0.687961	0.273013	-2.51988	0.0117395	0.220231	767.754	530.623	494.884	374.294	377.367	361.998663479283 cytochrome b561- putative- expressed	down
LOC_Os04g27340	74.8862	-3.22351	1.27946	-2.51942	0.0117547	0.220372	291.059	5.44229	109.222	8.53092	4.10182	30.9604120080966 terpene synthase- putative- expressed	down
LOC_Os11g07240	9.23732	1.94821	0.773466	2.51881	0.0117754	0.220557	3.81967	1.8141	5.79942	8.53092	16.4073	19.0525612357518 serine/threonine-protein kinase BRI1-like 2 precursor- putative- expressed	up
LOC_Os12g02060	23.8158	-1.22252	0.485402	-2.51857	0.0117834	0.220557	29.0295	39.0031	31.8968	8.53092	15.3818	19.0525612357518 peroxidase precursor- putative- expressed	down
LOC_Os05g34200	3.99284	5.63622	2.23886	2.51745	0.0118206	0.221028	0	0	0	1.06637	20.5091	2.38157015446897 expressed protein	up
LOC_Os01g18930	691.376	3.71735	1.47727	2.51637	0.0118571	0.221275	53.4754	0	239.709	1457.72	1194.65	1202.69292800683 peroxidase precursor- putative- expressed	up
LOC_Os01g63810	343.519	-1.17777	0.468029	-2.51643	0.0118549	0.221275	402.594	707.497	318.968	179.149	159.971	292.933128999683 starch binding domain containing protein- putative- expressed	down
LOC_Os05g30340	102.796	-1.0433	0.414601	-2.5164	0.011856	0.221275	133.689	188.666	92.7907	78.911	51.2727	71.4471046340691 expressed protein	down
LOC_Os01g22170	2.80425	5.11916	2.03474	2.51588	0.0118736	0.221407	0	0	0	7.46456	1.02545	8.33549554064139 retrotransposon protein- putative- Ty3-gypsy subclass- expressed	up
LOC_Os02g36280	99.4877	-3.64418	1.44871	-2.51547	0.0118874	0.221407	42.7803	494.341	15.4651	2.13273	4.10182	38.1051224715035 cytochrome P450- putative- expressed	down
LOC_Os07g12330	175.603	-0.97103	0.386004	-2.51559	0.0118832	0.221407	200.151	288.441	208.779	102.371	87.1636	166.709910812828 tryptophan/tyrosine permease family protein- putative- expressed	down
LOC_Os12g09790	12.7582	-6.98862	2.77851	-2.51524	0.0118951	0.221408	0	70.7497	5.79942	0	0	0 cytochrome P450- putative- expressed	down
LOC_Os05g01370	199.226	1.95297	0.776759	2.51425	0.0119285	0.221885	118.41	25.3973	101.49	585.435	197.913	166.709910812828 polygalacturonase inhibitor precursor- putative- expressed	up
LOC_Os02g53750	942.901	1.16414	0.463076	2.51393	0.0119395	0.221918	320.089	794.574	631.17	1536.63	912.654	1462.28407484395 tyrosine protein kinase domain containing protein- putative- expressed	up
LOC_Os05g11650	154.922	1.03173	0.410514	2.51327	0.0119617	0.221924	135.98	60.7722	108.256	220.738	169.2	234.584660215193 GIL1- putative- expressed	up
LOC_Os09g38840	16.39	-2.02385	0.805402	-2.51284	0.0119762	0.222049	26.7377	43.5383	8.69913	6.39819	8.20363	4.76314030893794 OsWAK90 - OsWAK receptor-like protein kinase- expressed	down
LOC_Os04g10940	951.952	1.85052	0.736709	2.51188	0.0120091	0.222515	343.771	126.987	769.39	2330.01	1171.07	970.489837946105 expressed protein	up
LOC_Os02g43110	4.55233	3.27823	1.30571	2.51069	0.0120497	0.222978	1.52787	0	0.96657	14.9291	5.12727	4.76314030893794 sodium/calcium exchanger 1 precursor- putative- expressed	up
LOC_Os11g11970	549.648	-2.23606	0.890556	-2.51086	0.0120438	0.222978	353.702	1642.66	723.961	38.3892	200.989	338.182961934594 expressed protein	down
LOC_Os08g34120	265.953	-1.07528	0.428324	-2.51044	0.0120581	0.222989	339.951	492.527	249.375	134.362	142.538	236.966230369662 expressed protein	down
LOC_Os12g02310	8657.32	2.34783	0.935754	2.50902	0.0121065	0.22374	3604.24	477.107	4447.19	5108.96	10554	27752.4370100269 LTPL11 - Protease inhibitor/seed storage/LTP family protein precursor- expressed	up
LOC_Os04g21790	53.0642	-3.47402	1.38501	-2.50831	0.0121312	0.223906	45.8361	225.855	20.298	0	6.15273	20.2433463129862 OsWAK34 - OsWAK receptor-like protein kinase- expressed	down
LOC_Os05g38680	284.561	0.632214	0.252082	2.50797	0.0121429	0.223977	250.571	204.086	214.579	404.153	285.076	348.900027629704 plant-specific domain TIGR01589 family protein- expressed	up
LOC_Os04g09770	171.498	2.00623	0.800452	2.50637	0.0121976	0.224697	90.1443	16.3269	98.5902	477.732	149.716	196.47953774369 Ser/Thr protein kinase- putative- expressed	up
LOC_Os11g02400	5734.27	0.890442	0.355442	2.50517	0.0122393	0.225321	2891.49	4430.02	4735.23	9791.37	6561.88	5995.60286387563 LTPL8 - Protease inhibitor/seed storage/LTP family protein precursor- expressed	up
LOC_Os04g41370	62.1933	-0.967837	0.386467	-2.50432	0.0122688	0.225717	55.0033	90.7048	101.49	44.7874	43.0691	38.1051224715035 Leucine Rich Repeat family protein- expressed	down
LOC_Os04g53950	1287.13	-3.76247	1.5034	-2.50263	0.0123273	0.226356	6306.28	232.204	654.368	279.388	248.16	2.38157015446897 glycosyl hydrolases family 16 protein- protein- expressed	down
LOC_Os01g09620	1688.78	0.704175	0.281487	2.50162	0.0123626	0.226545	1158.89	1338.8	1356.1	1825.62	1737.12	2716.18076117186 zinc finger/CCCH transcription factor- putative- expressed	up
LOC_Os02g13310	126.321	-3.74975	1.4987	-2.50199	0.0123496	0.226545	601.98	27.2114	76.3591	28.7919	23.5854	0 homeobox domain containing protein- expressed	down
LOC_Os02g22260	4303.29	0.782205	0.312654	2.50182	0.0123556	0.226545	2406.39	3129.32	3958.11	6505.9	4478.16	5341.8618564739 fruit protein PKIWI502- putative- expressed	up
LOC_Os02g26404	302.365	-0.881848	0.352707	-2.50023	0.0124112	0.227022	420.164	416.335	339.266	136.495	239.956	261.972716991587 expressed protein	down
LOC_Os07g42740	174.93	-1.29269	0.51702	-2.50027	0.01241	0.227022	180.289	348.306	216.512	61.8492	83.0618	159.565200349421 DUF1645 domain containing protein- putative- expressed	down
LOC_Os07g02440	162.489	1.14427	0.457768	2.49968	0.0124306	0.227231	102.367	53.5158	147.885	238.866	191.76	240.538585601366 peroxidase precursor- putative- expressed	up
LOC_Os10g05570	12.938	-1.90348	0.761616	-2.49926	0.0124453	0.227356	19.8623	32.6537	8.69913	5.33183	5.12727	5.95392538617242 receptor protein kinase-like- putative- expressed	down
LOC_Os03g12020	4531.5	1.00971	0.404086	2.49875	0.0124631	0.227389	1827.33	3148.36	4047.03	6197.72	4778.62	7189.96029634182 50S ribosomal protein L15- chloroplast precursor- putative- expressed	up
LOC_Os09g09500	87.1454	-2.77861	1.11198	-2.49878	0.0124621	0.227389	71.8098	137.871	246.475	4.26546	4.10182	58.3484687844897 lectin-like receptor kinase- putative- expressed	down
LOC_Os08g22680	2.80329	5.12737	2.05248	2.49813	0.0124851	0.227646	0	0	0	2.13273	12.3055	2.38157015446897 retrotransposon protein- putative- Ty3-gypsy subclass- expressed	up
LOC_Os03g18630	32.8197	-2.60999	1.04503	-2.49753	0.0125062	0.227886	76.3935	87.0766	5.79942	12.7964	11.28	3.57235523170345 receptor-like kinase RHG1- putative- expressed	down
LOC_Os01g59840	413.02	1.65314	0.662806	2.49415	0.012626	0.227907	87.8525	194.108	316.068	418.015	392.749	1069.32499935657 Os1bglu3 - beta-glucosidase homologue- similar to G. max isohydroxyurate hydrolase- expressed	up
LOC_Os02g01410	5.55634	-5.79432	2.32256	-2.4948	0.012603	0.227907	30.5574	1.8141	0.96657	0	0	0 expressed protein	down
LOC_Os04g53120	1236.43	-1.66796	0.668017	-2.49688	0.0125291	0.227907	1378.14	2844.5	1419.89	253.795	418.385	1103.85776659637 NB-ARC domain containing protein- expressed	down
LOC_Os05g03520	29.9641	1.03083	0.413111	2.4953	0.0125852	0.227907	16.8066	16.3269	26.0974	42.6546	33.84	44.0590478576759 expressed protein	up
LOC_Os05g08640	1040	0.963105	0.385872	2.49592	0.0125632	0.227907	757.823	429.034	928.874	1499.31	1481.78	1143.15367414511 transferase family protein- putative- expressed	up
LOC_Os06g16520	8.20965	1.87362	0.750491	2.49652	0.0125418	0.227907	2.2918	4.53524	3.86628	12.7964	17.4327	8.33549554064139 transposon protein- putative- CACTA- En/Spm sub-class- expressed	up
LOC_Os06g36450	159.249	1.46689	0.587752	2.49577	0.0125685	0.227907	48.1279	88.8907	116.955	162.088	147.665	391.768290410145 ferroportin1 domain containing protein- expressed	up
LOC_Os07g01520	198.11	-3.01479	1.20833	-2.49499	0.012596	0.227907	892.276	54.4229	111.156	73.5792	51.2727	5.95392538617242 expressed protein	down
LOC_Os07g38200	3.46895	5.4244	2.17369	2.49548	0.0125787	0.227907	0	0	0	1.06637	3.07636	16.6709910812828 retrotransposon- putative- centromere-specific	up
LOC_Os09g04310	556.168	-2.46525	0.987868	-2.49552	0.0125771	0.227907	1049.65	1224.51	550.945	35.1901	49.2218	427.49184272718 expressed protein	down
LOC_Os10g13914	297.697	1.04226	0.417888	2.49412	0.0126269	0.227907	104.659	233.111	246.475	418.015	374.291	409.630066568663 POEI27 - Pollen Ole e I allergen and extensin family protein precursor- expressed	up
LOC_Os10g41710	2924.08	0.950509	0.381089	2.49419	0.0126244	0.227907	1410.22	1754.23	2818.52	3879.44	3092.77	4589.2856876617 chaperonin- putative- expressed	up
LOC_Os11g04980	4910.41	-0.613018	0.245751	-2.49446	0.0126148	0.227907	5728.75	6738.46	5347.07	3561.66	3375.8	4710.74576553962 acyl-CoA synthetase protein- putative- expressed	down
LOC_Os03g42464	2494.43	-0.714554	0.286622	-2.49302	0.0126663	0.228472	2768.5	3744.29	2786.62	1459.85	2029.37	2177.94590626187 expressed protein	down
LOC_Os01g02390	831.906	-0.825227	0.33125	-2.49125	0.0127293	0.228683	1051.94	1372.36	766.49	586.501	704.487	509.656013056359 protein kinase domain containing protein- expressed	down
LOC_Os01g19200	9.51178	2.48085	0.995565	2.4919	0.0127062	0.228683	3.81967	0	4.83285	21.3273	9.22909	17.8617761585173 retrotransposon protein- putative- unclassified- expressed	up
LOC_Os01g49430	89.0124	1.93108	0.77528	2.49082	0.0127449	0.228683	25.9738	12.6987	72.4928	211.14	141.513	70.2563195568346 DnaK family protein- putative- expressed	up
LOC_Os03g62480	97.5141	-2.98974	1.20005	-2.49135	0.0127257	0.228683	16.8066	351.935	150.785	4.26546	11.28	50.0129732438484 anthocyanidin 5-3-O-glucosyltransferase- putative- expressed	down
LOC_Os04g28580	20.1	-4.69816	1.8863	-2.49067	0.0127503	0.228683	87.0885	0	28.9971	2.13273	0	2.38157015446897 transposon protein- putative- unclassified- expressed	down
LOC_Os04g33740	159.327	-3.24154	1.30092	-2.49173	0.0127124	0.228683	724.21	54.4229	86.0248	19.1946	69.7309	2.38157015446897 glycosyl hydrolases- putative- expressed	down
LOC_Os04g34180	5.08522	-3.05212	1.22506	-2.49141	0.0127238	0.228683	12.9869	4.53524	9.6657	2.13273	0	1.19078507723448 expressed protein	down
LOC_Os04g55690	1128.5	0.587447	0.235845	2.49082	0.0127449	0.228683	813.59	868.045	1024.56	1474.78	1476.65	1113.38404721424 CCB4- putative- expressed	up
LOC_Os05g43550	16.3369	1.35211	0.543177	2.48927	0.0128006	0.228683	5.34754	11.7916	10.6323	21.3273	21.5345	27.3880567763931 Eukaryotic aspartyl protease domain containing protein- expressed	up
LOC_Os05g44620	29.1318	2.54235	1.02133	2.48927	0.0128006	0.228683	12.9869	0	12.5654	47.9864	44.0945	57.1576837072553 transposon protein- putative- unclassified- expressed	up
LOC_Os07g38300	9346.61	0.863344	0.346735	2.48993	0.012777	0.228683	4206.99	7414.21	8270.94	11951.8	11088.2	13147.4580377459 ribosome recycling factor- putative- expressed	up
LOC_Os10g24004	29.5169	-1.65854	0.666174	-2.48966	0.0127866	0.228683	42.0164	52.6088	39.6294	14.9291	4.10182	23.8157015446897 expressed protein	down
LOC_Os12g24530	37.2378	1.71826	0.690308	2.48912	0.0128059	0.228683	16.0426	8.16343	28.0305	63.9819	81.0109	26.1972716991587 zinc finger- C3HC4 type domain containing protein- expressed	up
LOC_Os04g55440	42.5393	-1.95521	0.78602	-2.48748	0.0128652	0.229455	76.3935	92.5189	33.83	4.26546	18.4582	29.7696269308621 Cf-4A protein- putative- expressed	down
LOC_Os11g25040	9.93051	5.01073	2.01432	2.48755	0.0128627	0.229455	0	1.8141	0	2.13273	2.05091	53.5853284755518 plant-specific domain TIGR01615 family protein- expressed	up
LOC_Os02g04460	8471.75	0.874378	0.351564	2.48711	0.0128786	0.22955	4159.62	5902.16	7879.48	11251.2	8853.77	12784.2685891894 ribosomal protein L3- putative- expressed	up
LOC_Os03g46052	3.82496	-5.24774	2.1102	-2.48684	0.0128882	0.229579	0.763935	15.4198	6.76599	0	0	0 expressed protein	down
LOC_Os07g44130	352.67	-1.8764	0.754737	-2.48616	0.012913	0.229734	679.902	694.799	288.038	78.911	63.5782	310.7949051582 cytochrome P450 72A1- putative- expressed	down
LOC_Os12g44220	24.0978	-1.73932	0.699566	-2.48628	0.0129086	0.229734	42.0164	52.6088	16.4317	7.46456	8.20363	17.8617761585173 ATPase 2- putative- expressed	down
LOC_Os01g41834	50.4125	3.91988	1.57693	2.48576	0.0129273	0.229786	9.16721	1.8141	7.73256	119.433	0	164.328340658359 chalcone synthase- putative- expressed	up
LOC_Os11g44380	1255.25	-1.4934	0.600867	-2.48542	0.01294	0.229786	1494.26	2745.63	1317.44	341.237	485.04	1147.91681445404 expressed protein	down
LOC_Os02g54640	936.906	-1.75964	0.708166	-2.48478	0.0129632	0.229977	888.456	2085.3	1365.76	231.401	197.913	852.602115299891 glutamate receptor- putative- expressed	down
LOC_Os04g52990	112.52	0.86601	0.34854	2.48468	0.0129669	0.229977	78.6853	55.3299	105.356	135.428	160.996	139.321854036435 expressed protein	up
LOC_Os12g17840	3.31782	-5.04287	2.0302	-2.48393	0.0129943	0.230321	1.52787	14.5128	3.86628	0	0	0 ubiquitin family protein- expressed	down
LOC_Os07g32570	907.125	-1.92082	0.773372	-2.4837	0.0130026	0.230325	771.574	2782.82	751.025	203.676	235.854	697.800055259408 OsAPRL1 adenosine 5'-phosphosulfate reductase-like OsAPRL1- expressed	down
LOC_Os04g32220	7.24578	-4.28514	1.72582	-2.48297	0.0130294	0.230513	1.52787	25.3973	14.4986	0	2.05091	0 expressed protein	down
LOC_Os10g09870	168.844	-2.15208	0.86701	-2.48218	0.013058	0.230735	643.997	98.8682	84.0916	59.7165	72.8073	53.5853284755518 HVA22- putative- expressed	down
LOC_Os11g42540	841.819	0.942105	0.379542	2.48222	0.0130568	0.230735	619.551	355.563	753.925	1299.9	989.563	1032.4106619623 oxidoreductase- aldo/keto reductase family protein- putative- expressed	up
LOC_Os02g15200	3.44949	-5.10971	2.05874	-2.48196	0.0130663	0.230739	16.0426	2.72114	1.93314	0	0	0 expressed protein	down
LOC_Os12g06060	252.857	1.50507	0.60646	2.48174	0.0130744	0.230739	75.6295	87.9836	231.977	542.78	339.425	239.347800524131 amino acid permease family protein- putative- expressed	up
LOC_Os03g59640	7087.11	0.92458	0.372714	2.48067	0.0131136	0.231288	3162.69	5019.6	6490.52	9781.77	7502.22	10565.8359903016 magnesium-chelatase subunit chlD- chloroplast precursor- putative- expressed	up
LOC_Os06g35160	3206.82	0.946345	0.381761	2.4789	0.013179	0.232169	2236.04	1845.84	2491.82	6112.41	2971.77	3583.07229739856 CAMK_KIN1/SNF1/Nim1_like.26 - CAMK includes calcium/calmodulin depedent protein kinases- expressed	up
LOC_Os11g03430	11.6693	-3.04311	1.2282	-2.47769	0.0132235	0.232509	45.0721	15.4198	1.93314	2.13273	3.07636	2.38157015446897 CDC45B - Putative DNA replication initiation protein- expressed	down
LOC_Os03g24820	82.385	-9.67994	3.90724	-2.47744	0.0132329	0.232532	469.82	24.4903	0	0	0	0 expressed protein	down
LOC_Os06g08610	26.7266	-2.7724	1.11992	-2.47554	0.0133035	0.233629	9.16721	101.589	28.9971	4.26546	2.05091	14.2894209268138 transferase family protein- putative- expressed	down
LOC_Os04g35540	178.309	-1.48531	0.60012	-2.47503	0.0133226	0.233678	244.459	363.726	179.782	57.5837	56.4	167.900695890062 amino acid permease family protein- putative- expressed	down
LOC_Os12g32499	29.7348	1.40054	0.565854	2.4751	0.0133201	0.233678	16.8066	8.16343	24.1643	54.3846	45.12	29.7696269308621 expressed protein	up
LOC_Os01g04460	571.853	-1.42464	0.575846	-2.474	0.0133608	0.234091	815.118	1080.29	604.106	196.211	180.48	554.90584599127 Ser/Thr protein kinase- putative- expressed	down
LOC_Os09g28600	790.054	1.53907	0.622109	2.47396	0.0133626	0.234091	347.59	145.128	721.061	1242.32	1305.4	978.825333486746 expressed protein	up
LOC_Os02g50600	2056.98	1.75079	0.707791	2.4736	0.013376	0.234183	792.964	268.486	1765.92	4012.73	3180.96	2320.84011553001 glycosyl transferase 8 domain containing protein- putative- expressed	up
LOC_Os01g37490	105.75	1.03042	0.416698	2.47282	0.013405	0.234547	45.0721	96.1471	67.6599	166.353	149.716	109.552227105573 dynein light chain type 1 domain containing protein- expressed	up
LOC_Os01g48060	3720.24	1.06961	0.432693	2.47199	0.0134362	0.23482	3088.59	1241.75	2872.65	5273.18	5370.3	4474.97032024719 auxin response factor- putative- expressed	up
LOC_Os05g18090	8.04431	4.02888	1.62983	2.47197	0.0134371	0.23482	0	0	2.89971	24.5264	18.4582	2.38157015446897 SHR5-receptor-like kinase- putative- expressed	up
LOC_Os07g46960	2.71177	4.02375	1.62831	2.47111	0.0134693	0.23524	0	0	0.96657	7.46456	3.07636	4.76314030893794 expressed protein	up
LOC_Os03g13480	536.972	0.694458	0.281066	2.4708	0.0134812	0.235303	430.859	316.56	483.285	728.328	705.513	557.287416145739 cyclin-J18-like- putative- expressed	up
LOC_Os05g01270	12907.3	1.1133	0.450672	2.47032	0.0134992	0.235474	5251.29	7273.62	11956.5	18523.8	12158.8	22279.5887950572 peptidyl-prolyl cis-trans isomerase- putative- expressed	up
LOC_Os08g31630	511.305	0.662111	0.268066	2.46996	0.0135129	0.235569	349.118	454.431	384.695	773.115	559.898	546.570350450628 uncharacterized glycosyl hydrolase Rv2006/MT2062- putative- expressed	up
LOC_Os06g06560	1746.2	-0.784606	0.317696	-2.46968	0.0135235	0.23561	2090.12	1661.71	2877.48	1196.46	1509.47	1141.96288906787 starch synthase- putative- expressed	down
LOC_Os11g17504	952.584	1.24948	0.50618	2.46846	0.0135697	0.236225	479.751	285.72	926.941	1160.21	1401.8	1461.09328976671 retrotransposon protein- putative- Ty1-copia subclass- expressed	up
LOC_Os12g43440	87.6478	0.901317	0.365156	2.46831	0.0135753	0.236225	73.3377	48.9806	60.8939	150.358	92.2909	100.025946487697 thaumatin- putative- expressed	up
LOC_Os03g49830	1129.59	1.08187	0.438422	2.46765	0.0136003	0.236229	819.702	445.36	909.543	2045.29	1500.24	1057.41714858422 expressed protein	up
LOC_Os10g42620	948.232	1.50313	0.609092	2.46782	0.0135939	0.236229	665.387	154.198	664.034	1212.46	1427.43	1565.88237656335 dihydroflavonol-4-reductase- putative- expressed	up
LOC_Os03g59180	3603.91	-1.91073	0.774445	-2.46723	0.0136163	0.236363	3989.27	9673.67	3417.79	372.162	2249.85	1920.73632957922 expressed protein	down
LOC_Os02g08070	9.09533	-6.50246	2.63633	-2.46648	0.0136447	0.236414	42.7803	11.7916	0	0	0	0 OsSPL5 - SBP-box gene family member- expressed	down
LOC_Os02g34380	19.5477	2.1209	0.860077	2.46595	0.0136652	0.236414	7.63935	3.62819	10.6323	25.5928	10.2545	59.5392538617242 retrotransposon protein- putative- LINE subclass- expressed	up
LOC_Os03g27760	360.243	-0.945259	0.383354	-2.46576	0.0136723	0.236414	694.417	350.12	377.929	236.733	274.822	227.439949751787 nodulation protein-related- putative- expressed	down
LOC_Os03g60760	99.7962	2.97156	1.2054	2.4652	0.0136936	0.236414	25.2098	0	42.5291	156.756	226.625	147.657349577076 expressed protein	up
LOC_Os04g47059	4.27423	3.71283	1.50534	2.46643	0.0136468	0.236414	0	0	1.93314	12.7964	6.15273	4.76314030893794 TRANSPARENT TESTA 8- putative- expressed	up
LOC_Os05g07090	2125.87	-1.35704	0.550363	-2.46572	0.0136738	0.236414	3847.17	3659.03	1667.33	713.399	984.436	1883.82199218495 acyl-coenzyme A dehydrogenase- mitochondrial precursor- putative- expressed	down
LOC_Os05g50610	130.598	-1.57428	0.63858	-2.46528	0.0136907	0.236414	210.082	233.111	143.052	44.7874	28.7127	123.841648032386 WRKY8- expressed	down
LOC_Os06g21590	40186.4	1.27589	0.517551	2.46525	0.0136919	0.236414	10476.6	34633.8	25361.8	59421.1	44440.1	66785.1810566961 chlorophyll A-B binding protein- putative- expressed	up
LOC_Os09g17840	2063.86	-0.862657	0.349825	-2.46597	0.0136642	0.236414	3650.08	2459.91	1879.01	1368.15	1327.96	1698.05952013638 protein transport protein Sec61 subunit alpha- putative- expressed	down
LOC_Os09g25150	2413.57	0.68395	0.277731	2.46263	0.0137922	0.237827	2334.58	1396.85	1823.92	3047.67	2809.74	3068.65314403327 cinnamoyl-CoA reductase- putative- expressed	up
LOC_Os07g33780	5838.1	-2.17741	0.88468	-2.46123	0.013846	0.238468	4563.75	16274.3	7848.55	666.478	943.418	4732.17989692984 pleiotropic drug resistance protein 5- putative- expressed	down
LOC_Os08g05790	693.187	0.89611	0.36418	2.46062	0.0138696	0.238731	292.587	593.209	568.343	907.477	860.356	937.147855783539 caffeoyl-CoA O-methyltransferase- putative- expressed	up
LOC_Os02g49860	434.066	-1.67425	0.680829	-2.45913	0.0139276	0.238804	1138.26	546.95	297.704	90.6411	274.822	256.018791605414 AWPM-19-like membrane family protein- putative- expressed	down
LOC_Os03g44880	2759.33	-4.10981	1.67115	-2.45927	0.0139218	0.238804	14637	211.342	801.287	704.868	197.913	3.57235523170345 Cupin domain containing protein- expressed	down
LOC_Os07g24992	14.1601	1.43812	0.584649	2.45979	0.0139018	0.238804	6.11148	9.07048	7.73256	21.3273	13.3309	27.3880567763931 uncharacterized protein ycf68- putative	up
LOC_Os09g27070	650.664	0.603951	0.245525	2.45984	0.0139001	0.238804	504.961	416.335	628.271	785.911	818.312	750.194598657725 E2F-related protein- putative- expressed	up
LOC_Os10g08790	60.8846	1.59367	0.648098	2.459	0.0139323	0.238804	9.16721	46.2594	35.7631	111.968	79.9854	82.1641703291794 expressed protein	up
LOC_Os10g11022	130.121	0.788433	0.320597	2.45926	0.0139223	0.238804	105.423	76.192	104.39	139.694	146.64	208.387388516035 expressed protein	up
LOC_Os02g19030	2.73296	-4.76085	1.9369	-2.45797	0.0139726	0.239207	1.52787	9.07048	5.79942	0	0	0 hypothetical protein	down
LOC_Os02g52450	1705.48	1.03284	0.42029	2.45744	0.0139932	0.23937	647.053	1111.13	1601.61	2357.73	1943.24	2572.09576682649 regulator of ribonuclease- putative- expressed	up
LOC_Os02g57670	5785.54	0.955707	0.388947	2.45717	0.0140037	0.23937	2259.72	4342.95	5206.91	7703.42	7371.99	7828.2210977395 ribosomal L9- putative- expressed	up
LOC_Os06g11520	113.095	-1.14103	0.464441	-2.45679	0.0140186	0.239421	158.134	212.249	96.657	79.9774	85.1127	46.4406180121449 LMBR1 integral membrane protein- putative- expressed	down
LOC_Os03g36810	8.0658	2.25954	0.92029	2.45525	0.0140788	0.240186	5.34754	0.907048	1.93314	20.2609	9.22909	10.7170656951104 expressed protein	up
LOC_Os05g50360	211.275	-0.790709	0.322053	-2.45521	0.0140801	0.240186	338.423	193.201	271.606	148.225	173.302	142.894209268138 anaphase-promoting complex subunit 10- putative- expressed	down
LOC_Os01g52790	874.907	-1.63501	0.666357	-2.45366	0.0141411	0.24025	623.371	2324.76	1022.63	262.326	313.789	702.563195568346 cytochrome P450 72A1- putative- expressed	down
LOC_Os03g59450	1518.41	-1.02395	0.417259	-2.454	0.0141279	0.24025	1398	2888.04	1821.02	762.451	931.112	1309.86358495793 transporter-related- putative- expressed	down
LOC_Os04g02460	12.5136	-1.81001	0.737468	-2.45436	0.0141134	0.24025	17.5705	28.1185	12.5654	3.1991	4.10182	9.52628061787588 retrotransposon protein- putative- unclassified- expressed	down
LOC_Os04g37550	1042.06	0.973161	0.396548	2.45408	0.0141246	0.24025	558.436	682.1	869.913	1848.01	1415.13	878.79938699905 aspartic proteinase nepenthesin-2 precursor- putative- expressed	up
LOC_Os09g21250	1045.71	0.645234	0.262916	2.45414	0.0141221	0.24025	674.554	763.734	1009.1	1232.72	1155.69	1438.46837329926 expressed protein	up
LOC_Os04g30330	35.6035	-2.41677	0.985338	-2.45273	0.0141777	0.240558	35.9049	119.73	24.1643	2.13273	10.2545	21.4341313902207 OsWAK59 - OsWAK receptor-like cytoplasmic kinase OsWAK-RLCK- expressed	down
LOC_Os06g14670	76.8782	1.00457	0.409979	2.4503	0.0142738	0.242045	61.8787	49.8876	41.5625	136.495	103.571	67.8747494023656 ODORANT1- putative- expressed	up
LOC_Os10g17520	274.501	0.647594	0.264388	2.44941	0.0143091	0.2425	169.593	252.159	220.378	375.361	312.764	316.748830544373 expressed protein	up
LOC_Os02g50730	182.368	1.55183	0.633629	2.44911	0.0143208	0.242555	56.5312	140.592	81.1919	169.552	164.073	482.267956279966 metalloendoproteinase 1 precursor- putative- expressed	up
LOC_Os03g11680	141.127	-0.625796	0.255563	-2.4487	0.0143373	0.24269	196.331	163.269	153.685	109.836	97.4182	126.223218186855 ZOS3-05 - C2H2 zinc finger protein- expressed	down
LOC_Os05g21180	1434.45	-0.79269	0.324059	-2.44613	0.0144398	0.243857	1516.41	2496.2	1444.06	975.724	1012.12	1162.20623538086 phosphatidic acid phosphatase-related- putative- expressed	down
LOC_Os06g35850	296.623	-1.07671	0.44017	-2.44612	0.0144404	0.243857	433.915	401.822	371.163	124.765	145.615	302.459409617559 lectin protein kinase family protein- putative- expressed	down
LOC_Os09g20490	16.8278	-3.43301	1.40337	-2.44626	0.0144348	0.243857	75.6295	9.07048	7.73256	0	6.15273	2.38157015446897 transporter- putative- expressed	down
LOC_Os01g49250	707.452	-0.737471	0.301645	-2.44483	0.0144919	0.244438	1180.28	770.991	701.73	513.988	560.923	516.800723519766 methyltransferase- putative- expressed	down
LOC_Os10g26540	836.059	-0.616465	0.252129	-2.44504	0.0144838	0.244438	1003.05	1061.25	971.403	516.121	665.52	799.016786824339 expressed protein	down
LOC_Os11g09710	550.966	1.15566	0.472753	2.44453	0.0145041	0.244501	497.321	194.108	332.5	962.928	778.32	540.616425064456 expressed protein	up
LOC_Os08g41980	9.75724	2.46419	1.00814	2.44429	0.0145137	0.244517	0.763935	6.34934	1.93314	10.6637	10.2545	28.5788418536276 expressed protein	up
LOC_Os08g39450	6666.39	0.79899	0.326919	2.444	0.0145253	0.244569	3169.56	5703.52	5725.96	8876.43	8068.27	8454.57404836484 AN1-like zinc finger domain containing protein- expressed	up
LOC_Os01g59050	46.0864	-0.982571	0.402175	-2.44314	0.01456	0.244966	77.9213	58.0511	47.3619	36.2564	23.5854	33.3419821625656 cytochrome P450- putative- expressed	down
LOC_Os05g07940	1577.24	-0.868972	0.355713	-2.4429	0.0145696	0.244966	2388.06	1445.83	2281.11	807.239	1255.16	1286.04788341324 glyoxalase family protein- putative- expressed	down
LOC_Os11g01620	152.873	-2.77226	1.13488	-2.44278	0.0145746	0.244966	640.177	139.685	20.298	59.7165	43.0691	14.2894209268138 inactive receptor kinase At2g26730 precursor- putative- expressed	down
LOC_Os03g16740	2015.2	-0.648938	0.265705	-2.44233	0.0145928	0.245128	2939.62	2455.38	1987.27	1373.48	1513.57	1821.90116816876 protein kinase APK1A- chloroplast precursor- putative- expressed	down
LOC_Os12g38270	1052.93	1.93679	0.793099	2.44205	0.0146041	0.245175	268.141	511.575	528.714	558.776	817.287	3633.08527064241 metallothionein- putative- expressed	up
LOC_Os07g27660	40.1339	-1.79246	0.7341	-2.44172	0.0146176	0.245186	83.2689	75.285	28.0305	9.59729	11.28	33.3419821625656 transposon protein- putative- Pong sub-class	down
LOC_Os08g04480	112.906	1.25064	0.51222	2.44161	0.014622	0.245186	45.8361	57.144	97.6236	118.367	117.927	240.538585601366 appr-1-p processing enzyme family protein- putative- expressed	up
LOC_Os02g49640	10.6999	1.83848	0.753174	2.44098	0.0146475	0.245368	3.05574	9.07048	1.93314	17.0618	16.4073	16.6709910812828 expressed protein	up
LOC_Os08g35319	130.208	-0.675345	0.2767	-2.44071	0.0146583	0.245368	193.275	133.336	153.685	108.769	100.495	91.6904509470553 expressed protein	down
LOC_Os08g37104	111.53	-1.3912	0.569999	-2.44071	0.0146586	0.245368	240.639	162.362	81.1919	69.3138	35.8909	79.7826001747105 expressed protein	down
LOC_Os09g12670	2.81528	-3.75023	1.537	-2.43998	0.0146883	0.245721	4.58361	5.44229	5.79942	1.06637	0	0 transposon protein- putative- unclassified	down
LOC_Os01g08090	492.212	-2.27293	0.931902	-2.43902	0.0147272	0.245797	378.148	1500.26	568.343	50.1192	71.7818	384.623579946739 flavonol-3-O-glycoside-7-O-glucosyltransferase 1- putative- expressed	down
LOC_Os01g27170	7.81504	2.15125	0.881841	2.4395	0.0147077	0.245797	3.05574	3.62819	1.93314	18.1282	15.3818	4.76314030893794 potassium transporter- putative- expressed	up
LOC_Os07g06880	577.391	1.42947	0.586041	2.4392	0.01472	0.245797	342.243	112.474	483.285	955.463	670.647	900.23351838927 gibberellin receptor GID1L2- putative- expressed	up
LOC_Os07g39930	11.1886	4.59532	1.88401	2.43912	0.0147232	0.245797	0.763935	0	1.93314	49.0528	15.3818	0 expressed protein	up
LOC_Os01g07990	10.51	2.54217	1.04249	2.43856	0.0147458	0.245964	0	3.62819	5.79942	10.6637	21.5345	21.4341313902207 retrotransposon protein- putative- unclassified- expressed	up
LOC_Os12g24510	48.9825	-0.922793	0.378462	-2.43827	0.0147578	0.24602	71.0459	56.237	64.7602	31.991	24.6109	45.2498329349104 retrotransposon protein- putative- unclassified- expressed	down
LOC_Os01g57930	300.7	-0.633598	0.259891	-2.43794	0.0147713	0.246102	365.161	380.053	351.832	180.216	276.873	250.064866219242 CDP-alcohol phosphatidyltransferase- putative- expressed	down
LOC_Os02g01210	4350.79	1.40084	0.574655	2.4377	0.0147809	0.246118	2003.04	1112.95	4054.76	8444.55	4595.06	5894.3861323107 amino acid transporter- putative- expressed	up
LOC_Os04g01490	2604.73	0.773323	0.317448	2.43606	0.0148482	0.246953	2145.13	1284.38	2339.1	3464.62	3231.21	3163.91595021203 zinc finger- C3HC4 type- domain containing protein- expressed	up
LOC_Os04g02620	894.647	1.68724	0.69257	2.4362	0.0148424	0.246953	315.505	553.299	403.06	600.364	734.225	2761.43059410677 oxidoreductase- short chain dehydrogenase/reductase family- putative- expressed	up
LOC_Os06g18890	2.65938	5.05005	2.07402	2.43491	0.0148953	0.247591	0	0	0	10.6637	4.10182	1.19078507723448 expressed protein	up
LOC_Os01g59060	4613.36	0.915057	0.375874	2.43448	0.0149132	0.247745	1959.49	3338.84	4294.47	6326.75	5337.49	6423.09470660281 50S ribosomal protein- putative- expressed	up
LOC_Os07g07290	328.683	-1.55523	0.63895	-2.43404	0.0149314	0.247902	346.062	751.036	374.063	81.0438	121.004	298.887054385856 expressed protein	down
LOC_Os02g56900	991.005	0.889484	0.365588	2.43302	0.0149734	0.248456	630.246	980.519	473.619	1274.31	1153.64	1433.70523299032 thioredoxin family protein- putative- expressed	up
LOC_Os02g04230	771.806	-1.29289	0.531783	-2.43124	0.0150474	0.248648	713.515	1737.9	837.05	295.383	389.673	657.313362633436 CGMC_MAPKCMGC_2.7 - CGMC includes CDA- MAPK- GSK3- and CLKC kinases- expressed	down
LOC_Os02g44730	180.862	1.26642	0.520934	2.43106	0.0150545	0.248648	134.452	50.7947	133.387	279.388	316.865	170.282266044531 tetracycline transporter protein- putative- expressed	up
LOC_Os04g12830	198.517	-1.51437	0.622885	-2.43122	0.015048	0.248648	491.21	274.836	115.988	115.167	67.68	126.223218186855 expressed protein	down
LOC_Os05g45410	1168.97	-2.42609	0.99755	-2.43205	0.0150137	0.248648	443.846	3922.98	1546.51	116.234	180.48	803.779927133277 HSF-type DNA-binding domain containing protein- expressed	down
LOC_Os07g30800	3184.74	0.720944	0.296492	2.43158	0.0150332	0.248648	1722.67	2485.31	3007.97	3728.01	3889.55	4274.9184272718 immunophilin- putative- expressed	up
LOC_Os05g50815	161.668	-1.00606	0.413878	-2.43081	0.0150651	0.248679	183.344	263.951	200.08	66.1147	107.673	148.848134654311 expressed protein	down
LOC_Os06g02960	542.697	0.937231	0.385697	2.42997	0.0151002	0.248856	297.934	476.2	343.132	988.521	531.185	619.208240161932 expressed protein	up
LOC_Os11g30830	4.01536	3.61098	1.48594	2.43009	0.0150949	0.248856	0	0	1.93314	8.53092	4.10182	9.52628061787588 expressed protein	up
LOC_Os01g52760	143.939	-0.738479	0.304006	-2.42916	0.0151337	0.249092	230.708	154.198	154.651	108.769	97.4182	117.887722646214 expressed protein	down
LOC_Os02g27820	16.6568	1.85755	0.764769	2.42891	0.0151443	0.249124	13.7508	1.8141	5.79942	24.5264	26.6618	27.3880567763931 expressed protein	up
LOC_Os03g60220	151.452	-1.15307	0.474775	-2.42866	0.0151548	0.249152	187.164	285.72	153.685	60.7828	82.0363	139.321854036435 DUF567 domain containing protein- putative- expressed	down
LOC_Os02g53210	2533.65	-0.659506	0.27178	-2.42661	0.0152405	0.250254	3915.93	2935.21	2457.02	1816.02	1931.96	2145.79470917654 expressed protein	down
LOC_Os02g57380	480.569	-0.668186	0.275378	-2.42643	0.015248	0.250254	559.964	742.872	466.853	342.303	392.749	378.669654560566 thioredoxin- putative- expressed	down
LOC_Os09g37200	49.471	2.49622	1.02869	2.4266	0.0152412	0.250254	12.223	5.44229	27.064	33.0573	22.56	196.47953774369 transferase family protein- putative- expressed	up
LOC_Os01g16910	798.207	-0.711211	0.293268	-2.42513	0.0153031	0.25088	785.325	1216.35	971.403	588.634	510.676	716.85261649516 outer mitochondrial membrane porin- putative- expressed	down
LOC_Os01g19440	291.734	2.43611	1.00471	2.4247	0.015321	0.250946	87.8525	5.44229	179.782	531.05	571.178	375.097299328863 pectinesterase- putative- expressed	up
LOC_Os01g26310	13.7963	-2.25187	0.929007	-2.42395	0.0153526	0.250946	8.40328	43.5383	16.4317	2.13273	5.12727	7.14471046340691 wall-associated kinase-like 2- putative- expressed	down
LOC_Os01g47830	17.0288	-1.78356	0.735974	-2.4234	0.015376	0.250946	18.3344	45.3524	15.4651	4.26546	9.22909	9.52628061787588 retrotransposon protein- putative- unclassified- expressed	down
LOC_Os02g03040	7593.59	-0.773223	0.319015	-2.42378	0.0153598	0.250946	9292.5	11983.9	7466.76	4556.58	5315.95	6945.84935550875 RNA recognition motif containing protein- expressed	down
LOC_Os02g08330	15.9458	1.61436	0.665891	2.42436	0.0153353	0.250946	12.223	7.25638	3.86628	34.1237	21.5345	16.6709910812828 gp176- putative- expressed	up
LOC_Os03g13210	89.8372	-1.67434	0.690801	-2.42376	0.0153606	0.250946	167.302	36.2819	206.846	38.3892	46.1454	44.0590478576759 peroxidase precursor- putative- expressed	down
LOC_Os05g45170	79.687	1.6614	0.685639	2.42315	0.0153868	0.250946	45.0721	11.7916	57.9942	71.4465	162.022	129.795573418559 glucosyl transferase- putative- expressed	up
LOC_Os09g09930	983.021	0.900766	0.371727	2.42319	0.0153848	0.250946	518.712	543.322	995.567	1104.75	1392.57	1343.2055671205 heavy metal transport/detoxification protein- putative- expressed	up
LOC_Os12g01490	570.217	-0.985653	0.406599	-2.42414	0.0153448	0.250946	1133.68	533.344	606.04	322.042	429.665	396.531430719083 MYB family transcription factor- putative- expressed	down
LOC_Os11g01310	2.51602	4.96839	2.05063	2.42286	0.0153989	0.250955	0	0	0	10.6637	2.05091	2.38157015446897 expressed protein	up
LOC_Os12g33194	292.37	1.89729	0.783126	2.42272	0.0154049	0.250955	101.603	27.2114	242.609	505.457	562.974	314.367260389904 expressed protein	up
LOC_Os03g49710	7717.78	1.01564	0.41938	2.42177	0.0154453	0.251165	2894.55	5273.58	7156.49	9539.71	9395.21	12047.1726263813 ribosomal protein S13p/S18e- putative- expressed	up
LOC_Os05g39410	1051.54	-0.6524	0.269346	-2.42216	0.0154286	0.251165	1152.01	1629.96	1073.86	774.181	774.218	904.996658698208 expressed protein	down
LOC_Os06g40020	27.2871	1.64959	0.681243	2.42145	0.0154589	0.251165	4.58361	23.5832	11.5988	33.0573	49.2218	41.677477703207 DEAD-box ATP-dependent RNA helicase 52A- putative- expressed	up
LOC_Os07g46330	811.466	-1.31406	0.542608	-2.42175	0.0154458	0.251165	1066.45	1610.01	795.487	317.777	301.484	777.582655434118 uncharacterized UPF0114 domain containing protein- expressed	down
LOC_Os10g35294	184.003	-1.01453	0.418986	-2.42138	0.0154617	0.251165	265.849	314.746	157.551	116.234	91.2654	158.374415272186 fiber protein Fb34- putative- expressed	down
LOC_Os01g38510	1308.15	-0.66091	0.273006	-2.42086	0.0154838	0.251328	1275.77	2052.65	1479.82	1049.3	1031.61	959.772772250995 protein transport protein Sec61 subunit beta- putative- expressed	down
LOC_Os07g43440	8.08494	2.43155	1.00447	2.42073	0.0154893	0.251328	4.58361	0	2.89971	19.1946	12.3055	9.52628061787588 expressed protein	up
LOC_Os07g18120	819.846	0.705239	0.291431	2.41992	0.015524	0.251605	683.721	465.316	721.061	1192.2	950.596	906.187443775443 aldehyde oxidase- putative- expressed	up
LOC_Os03g08330	840.987	1.14514	0.473336	2.4193	0.0155504	0.25184	292.587	779.154	499.717	1248.71	1387.44	838.312694373077 ZIM domain containing protein- putative- expressed	up
LOC_Os03g61910	674.326	1.9035	0.787021	2.41861	0.0155799	0.25194	156.607	117.009	579.942	1383.08	439.92	1369.40283881966 retrotransposon protein- putative- unclassified- expressed	up
LOC_Os04g55410	3146.17	-0.738146	0.305193	-2.41862	0.0155795	0.25194	4494.23	4378.32	2928.71	2231.9	1988.36	2855.50261520829 FGGY family of carbohydrate kinases- putative- expressed	down
LOC_Os03g11660	729.353	-0.640263	0.264779	-2.4181	0.0156018	0.252151	847.203	996.846	821.585	436.143	626.553	647.78708201556 cysteine synthase- putative- expressed	down
LOC_Os05g23924	448.508	-2.99638	1.23963	-2.41716	0.015642	0.252581	2133.67	48.9806	208.779	124.765	141.513	33.3419821625656 glycosyl hydrolase family 10 protein- putative- expressed	down
LOC_Os07g41420	28.442	2.19053	0.906353	2.41686	0.0156549	0.252581	1.52787	9.07048	20.298	62.9156	25.6364	51.2037583210828 expressed protein	up
LOC_Os01g43950	46.3583	-2.89645	1.19929	-2.41513	0.0157296	0.253343	217.721	9.07048	18.3648	6.39819	12.3055	14.2894209268138 expressed protein	down
LOC_Os03g25960	7231.96	1.07774	0.446404	2.41426	0.0157671	0.253343	2934.27	3901.21	7113.96	11130.7	7446.85	10864.7230446874 RNA recognition motif containing protein- putative- expressed	up
LOC_Os03g38170	54.1729	-2.02932	0.840413	-2.41467	0.0157496	0.253343	184.108	20.8621	56.0611	22.3937	22.56	19.0525612357518 expressed protein	down
LOC_Os03g64030	283.781	0.812565	0.33657	2.41425	0.0157675	0.253343	229.18	146.035	242.609	411.617	388.647	284.597633459042 receptor protein kinase- putative- expressed	up
LOC_Os04g33830	13063.8	1.47423	0.610668	2.41413	0.015773	0.253343	2535.5	11875.1	6334.9	22340.4	14817.8	20479.1217582787 membrane protein- putative- expressed	up
LOC_Os06g07760	728.625	-1.35651	0.561631	-2.41529	0.0157225	0.253343	867.066	1481.21	795.487	183.415	419.411	625.162165548104 sulfiredoxin-1- putative- expressed	down
LOC_Os09g36260	107.078	-1.1919	0.493599	-2.41471	0.0157478	0.253343	194.803	140.592	111.156	35.1901	66.6545	94.0720211015243 expressed protein	down
LOC_Os03g32470	7652.85	2.017	0.835577	2.4139	0.0157829	0.253356	1936.57	685.728	6475.05	9348.83	9057.84	18413.1096492768 leucoanthocyanidin dioxygenase- putative- expressed	up
LOC_Os07g38650	2.63992	3.9956	1.65553	2.41349	0.0158004	0.253356	0	0.907048	0	6.39819	6.15273	2.38157015446897 ubiquitin-like protein SMT3- putative- expressed	up
LOC_Os12g40540	907.917	0.650809	0.269643	2.41359	0.0157961	0.253356	567.603	661.238	891.178	1114.35	1015.2	1197.92978769789 FAD dependent oxidoreductase- putative- expressed	up
LOC_Os07g49110	6096.67	1.0684	0.442731	2.4132	0.0158133	0.253421	3684.46	3700.76	4425.93	12847.6	4894.49	7026.82274076069 D-alanine--D-alanine ligase family- putative- expressed	up
LOC_Os01g72600	147.325	0.881505	0.365517	2.41167	0.0158798	0.254192	103.895	67.1215	140.153	197.278	196.887	178.617761585173 spotted leaf 11- putative- expressed	up
LOC_Os06g43440	2.76863	-4.77806	1.98127	-2.41161	0.0158821	0.254192	2.2918	2.72114	11.5988	0	0	0 cytochrome P450- putative- expressed	down
LOC_Os07g48430	2000.57	-0.672287	0.278806	-2.4113	0.0158956	0.254192	2955.66	2126.12	2293.67	1634.74	1775.06	1218.17313401088 nucleoside-triphosphatase- putative- expressed	down
LOC_Os09g23430	3.3079	-5.03907	2.0898	-2.41127	0.015897	0.254192	1.52787	15.4198	2.89971	0	0	0 hypothetical protein	down
LOC_Os08g43550	6695.05	-0.887788	0.368382	-2.40996	0.0159541	0.25482	9066.38	9211.98	7798.29	3723.75	3512.18	6857.7312597934 MYB family transcription factor- putative- expressed	down
LOC_Os05g16420	163.782	-2.96272	1.22959	-2.40952	0.0159736	0.25486	527.879	253.973	88.9245	2.13273	13.3309	96.4535912559933 SHR5-receptor-like kinase- putative- expressed	down
LOC_Os05g34600	359.065	-1.16391	0.483111	-2.40919	0.0159879	0.25486	793.728	418.149	277.406	220.738	190.734	253.637221450945 no apical meristem protein- putative- expressed	down
LOC_Os05g44030	24.3211	-1.09157	0.453142	-2.40889	0.0160012	0.25486	38.1967	25.3973	35.7631	12.7964	19.4836	14.2894209268138 protein kinase- putative- expressed	down
LOC_Os08g43760	20.6519	1.09603	0.454919	2.40928	0.0159838	0.25486	16.8066	9.97753	12.5654	28.7919	30.7636	25.0064866219242 carrier- putative- expressed	up
LOC_Os11g12000	1448.63	-1.14819	0.47664	-2.40892	0.0159998	0.25486	1168.06	3122.06	1699.23	742.19	811.134	1149.10759953128 NBS-LRR disease resistance protein- putative- expressed	down
LOC_Os07g35004	1281.68	-1.71768	0.71326	-2.40821	0.016031	0.255192	737.197	3545.65	1614.17	354.033	454.276	984.779258872919 TKL_IRAK_DUF26-la.4 - DUF26 kinases have homology to DUF26 containing loci- expressed	down
LOC_Os06g39590	366.127	1.71606	0.712787	2.40753	0.0160607	0.255248	219.249	37.189	256.141	548.112	487.091	648.977867092794 OsIAA23 - Auxin-responsive Aux/IAA gene family member- expressed	up
LOC_Os04g51660	97.7497	1.79185	0.744424	2.40703	0.0160829	0.255308	15.2787	68.9356	47.3619	193.012	59.4763	202.433463129862 transferase family protein- putative- expressed	up
LOC_Os05g35960	2.47272	3.9059	1.62265	2.40711	0.0160792	0.255308	0.763935	0	0	6.39819	4.10182	3.57235523170345 expressed protein	up
LOC_Os05g06430	8449.11	-0.695062	0.288851	-2.4063	0.0161148	0.255531	12972.4	8459.13	9906.38	6525.09	7505.3	5326.38165046985 OsPDIL2-1 protein disulfide isomerase PDIL2-1- expressed	down
LOC_Os10g08754	121.117	0.739538	0.307321	2.40641	0.0161103	0.255531	73.3377	84.3555	115.022	164.22	159.971	129.795573418559 expressed protein	up
LOC_Os06g06340	54.4676	2.43238	1.01094	2.40606	0.0161255	0.255559	29.7934	1.8141	19.3314	49.0528	48.1963	178.617761585173 LTPL20 - Protease inhibitor/seed storage/LTP family protein precursor- putative- expressed	up
LOC_Os08g17680	2127.6	-0.783225	0.325607	-2.40543	0.0161535	0.25586	2252.08	3649.96	2171.88	1609.15	1332.07	1750.45406353469 stromal cell-derived factor 2-like protein precursor- putative- expressed	down
LOC_Os06g39260	2682.49	-0.675909	0.281055	-2.4049	0.0161769	0.256089	3452.22	3581.02	2865.88	2508.09	2127.82	1559.92845117718 solute carrier family 35 member B1- putative- expressed	down
LOC_Os01g70310	877.141	0.944431	0.392882	2.40385	0.0162233	0.25627	725.738	340.143	733.627	1055.7	1212.09	1195.54821754342 inducer of CBF expression 2- putative- expressed	up
LOC_Os03g55560	2642.55	-0.693162	0.288368	-2.40374	0.0162282	0.25627	2657.73	4279.45	2859.11	1931.19	1909.4	2218.43259888784 STE_MEKK_ste11_MAP3K.15 - STE kinases include homologs to sterile 7- sterile 11 and sterile 20 from yeast- expressed	down
LOC_Os05g36380	6.39684	1.97034	0.819778	2.4035	0.0162388	0.25627	3.05574	1.8141	2.89971	6.39819	12.3055	11.9078507723448 expressed protein	up
LOC_Os06g10850	14.8593	-4.18271	1.74031	-2.40343	0.0162421	0.25627	15.2787	66.2145	2.89971	0	0	4.76314030893794 lipase- putative- expressed	down
LOC_Os12g02380	1067.21	1.09901	0.457139	2.4041	0.0162123	0.25627	608.856	388.216	1041	1594.22	1166.97	1603.98749903485 elongation factor P- putative- expressed	up
LOC_Os05g12330	35.3909	1.97884	0.82353	2.40288	0.0162666	0.256515	19.8623	1.8141	21.2645	59.7165	65.6291	44.0590478576759 uncharacterized protein KIAA1310- putative- expressed	up
LOC_Os01g02080	847.864	1.31919	0.549164	2.40218	0.0162978	0.256665	224.597	770.991	460.087	1537.7	854.203	1239.6072654011 peptidyl-prolyl cis-trans isomerase- putative- expressed	up
LOC_Os08g03150	10.2777	-2.78423	1.15911	-2.40205	0.0163034	0.256665	19.0984	31.7467	2.89971	2.13273	1.02545	4.76314030893794 receptor like protein kinase- putative- expressed	down
LOC_Os03g17870	601.384	-3.59401	1.49675	-2.4012	0.0163412	0.256842	2983.16	100.682	248.409	2.13273	81.0109	192.907182511987 metallothionein- putative- expressed	down
LOC_Os04g43360	280.101	1.25718	0.523536	2.40133	0.0163357	0.256842	70.282	183.224	242.609	456.404	366.087	361.998663479283 Os4bglu14 - monolignol beta-glucoside homologue without catalytic acid/base- expressed	up
LOC_Os01g19190	35.5186	2.11565	0.881531	2.39997	0.0163963	0.257143	20.6262	1.8141	17.3983	37.3228	43.0691	92.8812360242898 retrotransposon protein- putative- unclassified- expressed	up
LOC_Os03g21310	58.4745	1.20403	0.501649	2.40014	0.0163889	0.257143	41.2525	26.3044	38.6628	118.367	81.0109	45.2498329349104 ulp1 protease family- C-terminal catalytic domain containing protein- expressed	up
LOC_Os02g13020	617.094	0.795779	0.331743	2.39878	0.0164497	0.257697	368.98	404.543	579.942	837.097	592.713	919.286079625022 expressed protein	up
LOC_Os04g23910	6.63734	3.50554	1.4613	2.39891	0.0164438	0.257697	3.05574	0	0	15.9955	4.10182	16.6709910812828 OsMADS25 - MADS-box family gene with MIKCc type-box- expressed	up
LOC_Os04g32510	272.124	1.72284	0.718439	2.39803	0.0164834	0.257801	122.23	39.0031	218.445	328.441	269.694	654.931792478967 expressed protein	up
LOC_Os12g02980	9818.25	1.17946	0.491835	2.39808	0.0164812	0.257801	6057.24	3083.96	8902.11	17865.9	11512.8	11487.5036400811 nucleoside-triphosphatase- putative- expressed	up
LOC_Os04g57850	753.741	-1.87351	0.781529	-2.39724	0.0165193	0.258222	812.062	2028.16	712.362	159.955	146.64	663.267288019608 AMP-binding enzyme- putative- expressed	down
LOC_Os04g27096	47.0729	-1.3805	0.576135	-2.39614	0.0165689	0.258713	75.6295	80.7273	47.3619	17.0618	16.4073	45.2498329349104 expressed protein	down
LOC_Os09g28200	14.6864	-4.68212	1.95394	-2.39625	0.0165639	0.258713	70.282	14.5128	0	2.13273	0	1.19078507723448 HSF-type DNA-binding domain containing protein- expressed	down
LOC_Os05g05820	140.366	0.60679	0.253267	2.39585	0.0165818	0.258774	100.075	132.429	101.49	186.614	162.022	159.565200349421 pro-resilin precursor- putative- expressed	up
LOC_Os01g05080	1925.35	1.30331	0.544658	2.3929	0.0167157	0.258887	479.751	1203.65	1648	2344.94	2242.67	3633.08527064241 thylakoid lumenal protein- putative- expressed	up
LOC_Os01g24070	1491.51	1.06528	0.444916	2.39435	0.01665	0.258887	874.705	557.834	1461.45	2157.26	2235.49	1662.33596781934 GATA zinc finger domain containing protein- expressed	up
LOC_Os02g32980	353.237	-1.06438	0.444697	-2.39348	0.0166892	0.258887	320.089	499.783	613.772	202.609	156.894	326.275111162249 Cupin domain containing protein- expressed	down
LOC_Os03g22370	6241.74	1.06981	0.447071	2.39293	0.0167145	0.258887	2158.12	5647.28	4279.01	10086.8	6962.83	8316.44297940564 ultraviolet-B-repressible protein- putative- expressed	up
LOC_Os03g36540	8582.07	0.907241	0.379275	2.39204	0.0167551	0.258887	3638.62	6836.42	7432.93	12521.3	9206.53	11856.6470140238 magnesium-chelatase subunit chlI- chloroplast precursor- putative- expressed	up
LOC_Os03g56840	2450.81	1.10718	0.462915	2.39176	0.0167677	0.258887	806.715	1739.72	2115.82	2830.13	2969.72	4242.76723018647 GTP-binding protein- putative- expressed	up
LOC_Os05g19910	921.569	-2.15894	0.902696	-2.39165	0.0167727	0.258887	2068.73	1746.07	702.697	99.172	129.207	783.536580820291 transferase family protein- putative- expressed	down
LOC_Os06g27410	37.5921	1.22027	0.509848	2.3934	0.0166931	0.258887	21.3902	12.6987	33.83	46.9201	66.6545	44.0590478576759 retrotransposon protein- putative- unclassified- expressed	up
LOC_Os06g42030	2075	0.839504	0.350608	2.39442	0.0166466	0.258887	1205.49	1121.11	2137.09	2684.04	2749.24	2553.04320559073 potassium transporter- putative- expressed	up
LOC_Os07g33660	3073.61	1.10478	0.46195	2.39157	0.0167766	0.258887	1204.72	1536.54	3112.36	4770.92	3414.76	4402.33243053589 expressed protein	up
LOC_Os07g46670	6368.25	0.631851	0.263931	2.394	0.0166656	0.258887	3883.08	4975.16	6129.02	8351.77	7061.28	7809.16853650375 early response to dehydration 15- putative- expressed	up
LOC_Os11g26760	163.975	2.57114	1.07506	2.39163	0.0167739	0.258887	9.16721	85.2625	47.3619	85.3092	92.2909	664.458073096842 dehydrin- putative- expressed	up
LOC_Os11g44250	3.97389	3.5958	1.50267	2.39293	0.0167143	0.258887	0	0	1.93314	10.6637	4.10182	7.14471046340691 protein kinase- putative- expressed	up
LOC_Os12g05060	37.137	0.84509	0.353209	2.3926	0.0167292	0.258887	25.2098	22.6762	31.8968	41.5883	50.2473	51.2037583210828 expressed protein	up
LOC_Os12g42070	408.393	-0.7803	0.325892	-2.39435	0.0166499	0.258887	537.81	613.164	397.26	258.06	259.44	384.623579946739 OsWAK129b - OsWAK receptor-like protein kinase- expressed	down
LOC_Os03g58110	843.936	1.52258	0.636859	2.39077	0.0168132	0.259131	479.751	185.945	641.803	1672.06	1498.19	585.866257999366 uncharacterized protein At4g06744 precursor- putative- expressed	up
LOC_Os09g28910	3940.29	-0.652689	0.272981	-2.39096	0.0168042	0.259131	4579.02	5859.53	4011.27	2623.26	2945.1	3623.55899002454 carbonic anhydrase- chloroplast precursor- putative- expressed	down
LOC_Os01g55020	186.399	-0.679154	0.284162	-2.39002	0.0168473	0.259293	290.295	198.643	199.113	151.424	131.258	147.657349577076 expressed protein	down
LOC_Os04g49748	1549.3	-1.20582	0.504641	-2.38946	0.0168731	0.259293	2041.23	2936.11	1506.88	753.92	576.305	1481.3366360797 purine permease- putative- expressed	down
LOC_Os06g16640	1845.63	2.82664	1.18294	2.3895	0.0168713	0.259293	278.836	13.6057	1075.79	4777.32	2063.21	2865.02889582617 carboxyl-terminal peptidase- putative- expressed	up
LOC_Os07g03030	669.709	-1.73768	0.727474	-2.38864	0.0169107	0.259293	488.918	2028.16	574.143	159.955	301.484	465.596965198684 expressed protein	down
LOC_Os07g23120	1469.99	0.901377	0.377284	2.38912	0.0168888	0.259293	688.305	1253.54	1133.79	1772.3	1502.29	2469.68825018432 expressed protein	up
LOC_Os07g42430	211.463	2.62106	1.09734	2.38856	0.0169143	0.259293	51.9476	1.8141	123.721	396.688	337.374	357.235523170345 expressed protein	up
LOC_Os09g08160	194.939	0.724422	0.303136	2.38976	0.0168596	0.259293	126.049	127.894	187.515	277.255	246.109	204.815033284331 plant protein of unknown function domain containing protein- expressed	up
LOC_Os12g05540	35.2888	1.07975	0.452143	2.38808	0.0169368	0.259497	13.7508	22.6762	31.8968	46.9201	44.0945	52.3945433983173 Ser/Thr protein phosphatase family protein- putative- expressed	up
LOC_Os03g01110	1465.04	-0.606875	0.254152	-2.38784	0.0169477	0.259527	1595.86	2087.12	1622.87	1031.18	1062.37	1390.83697020988 RNA methyltransferase- TrmH family protein- putative- expressed	down
LOC_Os02g35490	459.019	-1.56851	0.656944	-2.38759	0.0169594	0.259565	413.289	1088.46	557.711	115.167	165.098	414.393206877601 MLO domain containing protein- putative- expressed	down
LOC_Os04g13220	1325.48	-1.17797	0.493437	-2.38728	0.0169734	0.259641	1597.39	2546.99	1370.6	613.16	543.491	1281.28474310431 ABC transporter family protein- putative- expressed	down
LOC_Os07g37454	61.9299	-1.88825	0.791265	-2.38637	0.0170158	0.260048	48.1279	181.41	62.8271	17.0618	13.3309	48.8221881666139 urate anion exchanger- putative- expressed	down
LOC_Os12g02970	80.9186	-1.1047	0.462932	-2.38631	0.0170182	0.260048	91.6721	150.57	88.9245	36.2564	43.0691	75.0194598657725 RNA binding protein- putative- expressed	down
LOC_Os03g15870	5937.52	1.15437	0.483991	2.38511	0.0170739	0.260621	1886.92	4350.2	4806.75	9694.33	5600.01	9286.93281735175 ribosomal protein L4- putative- expressed	up
LOC_Os09g26260	71.9983	-1.15637	0.485031	-2.38413	0.0171197	0.261181	87.8525	118.823	91.8242	60.7828	51.2727	21.4341313902207 AAA-type ATPase family protein- putative- expressed	down
LOC_Os04g49440	98.364	0.745452	0.31274	2.38361	0.0171436	0.261405	69.518	72.5638	78.2922	116.234	96.3927	157.183630194952 RNA recognition motif containing protein- putative- expressed	up
LOC_Os10g22450	27.3336	1.00007	0.419681	2.38294	0.017175	0.261745	19.0984	17.2339	18.3648	28.7919	47.1709	33.3419821625656 inositol-3-phosphate synthase- putative- expressed	up
LOC_Os01g38660	655.939	0.728575	0.305929	2.38152	0.0172414	0.262057	456.069	610.443	414.659	627.023	896.247	931.193930397367 expressed protein	up
LOC_Os03g13300	161.525	-1.86414	0.78289	-2.3811	0.0172612	0.262057	128.341	491.62	140.153	42.6546	38.9673	127.41400326409 glutamate decarboxylase- putative- expressed	down
LOC_Os03g52340	1277.11	-0.674576	0.283213	-2.38187	0.017225	0.262057	1369.73	2031.79	1309.7	897.88	1089.03	964.535912559933 endoplasmic oxidoreductin-1 precursor- putative- expressed	down
LOC_Os05g25430	375.255	-1.32859	0.557972	-2.3811	0.0172608	0.262057	459.125	784.596	366.33	142.893	142.538	356.044738093111 receptor-like protein kinase At3g46290 precursor- putative- expressed	down
LOC_Os09g36320	361.514	0.60205	0.252792	2.3816	0.0172377	0.262057	235.292	302.047	324.768	460.67	474.785	371.524944097159 tyrosine protein kinase domain containing protein- putative- expressed	up
LOC_Os12g04340	137.182	1.86267	0.782326	2.38093	0.0172688	0.262057	56.5312	10.8846	110.189	223.937	184.582	236.966230369662 sulfotransferase domain containing protein- expressed	up
LOC_Os03g50140	8.65341	-4.56744	1.91923	-2.37983	0.0173207	0.26245	44.3082	3.62819	1.93314	0	2.05091	0 plastocyanin-like domain containing protein- putative- expressed	down
LOC_Os11g45510	7.60225	-4.36428	1.8338	-2.37991	0.0173167	0.26245	5.34754	36.2819	1.93314	0	2.05091	0 expressed protein	down
LOC_Os12g02100	618.35	-0.64482	0.270956	-2.3798	0.0173222	0.26245	698.236	934.259	630.204	416.949	492.218	538.234854909987 expressed protein	down
LOC_Os11g40460	44.9612	-1.70796	0.717755	-2.37959	0.0173317	0.262455	59.5869	100.682	46.3954	7.46456	38.9673	16.6709910812828 retrotransposon protein- putative- unclassified- expressed	down
LOC_Os01g45110	87.7649	-3.86926	1.62692	-2.37827	0.017394	0.263258	0.763935	382.774	109.222	3.1991	2.05091	28.5788418536276 anthocyanin 3-O-beta-glucosyltransferase- putative- expressed	down
LOC_Os03g53640	1012.43	0.843191	0.354644	2.37757	0.017427	0.263618	449.194	823.599	901.81	1344.69	1212.09	1343.2055671205 expressed protein	up
LOC_Os07g28610	4775.44	1.08	0.454323	2.37716	0.0174466	0.26369	1773.86	3336.12	4091.49	8350.71	4476.11	6624.33738465544 expressed protein	up
LOC_Os09g32770	9.33135	2.89865	1.22032	2.37532	0.0175336	0.26481	4.58361	0	1.93314	15.9955	28.7127	4.76314030893794 auxin efflux carrier component- putative- expressed	up
LOC_Os03g25030	2.35504	-4.54903	1.91644	-2.37369	0.0176113	0.265378	4.58361	1.8141	7.73256	0	0	0 GDSL-like lipase/acylhydrolase- putative- expressed	down
LOC_Os04g40590	8.24812	1.73039	0.728816	2.37424	0.0175849	0.265378	3.05574	2.72114	5.79942	9.59729	16.4073	11.9078507723448 wax synthase isoform 1- putative- expressed	up
LOC_Os09g04790	6723.74	-1.00521	0.423411	-2.37408	0.0175929	0.265378	8779.9	11625.6	6521.45	3053	3986.97	6375.46330351343 PAP fibrillin family domain containing protein- expressed	down
LOC_Os11g36000	106.476	-1.80383	0.759968	-2.37356	0.0176176	0.265378	93.964	224.041	178.816	17.0618	96.3927	28.5788418536276 receptor-like protein kinase 2 precursor- putative- expressed	down
LOC_Os01g04530	7.61329	-3.61764	1.525	-2.37223	0.0176813	0.265917	13.7508	24.4903	3.86628	0	0	3.57235523170345 expressed protein	down
LOC_Os01g57340	551.934	-1.04937	0.442313	-2.37246	0.0176699	0.265917	659.276	932.445	640.836	202.609	369.164	507.27444290189 rp1- putative- expressed	down
LOC_Os10g20830	69.3168	3.53315	1.48951	2.37202	0.0176912	0.265927	13.7508	0	19.3314	116.234	259.44	7.14471046340691 LTPL133 - Protease inhibitor/seed storage/LTP family protein precursor- expressed	up
LOC_Os07g04160	1578.55	0.873414	0.368269	2.37167	0.0177077	0.266035	682.194	1225.42	1437.29	2260.69	1984.25	1881.44042203049 peptidyl-prolyl cis-trans isomerase- FKBP-type- putative- expressed	up
LOC_Os02g54930	658.076	0.633652	0.267266	2.37087	0.0177464	0.266078	543.157	394.566	609.906	749.655	889.069	762.10244943007 expressed protein	up
LOC_Os05g24530	5.68549	2.46388	1.03913	2.3711	0.0177354	0.266078	1.52787	1.8141	1.93314	17.0618	8.20363	3.57235523170345 retrotransposon protein- putative- Ty3-gypsy subclass- expressed	up
LOC_Os07g15570	71.0035	0.736829	0.310839	2.37045	0.0177665	0.266078	48.1279	49.8876	61.8605	71.4465	92.2909	102.407516642166 pentatricopeptide- putative- expressed	up
LOC_Os07g42040	57.1662	-3.96146	1.67111	-2.37056	0.0177611	0.266078	3.81967	288.441	29.9637	0	4.10182	16.6709910812828 DC1 domain-containing protein- putative- expressed	down
LOC_Os08g40620	5081.17	-0.665202	0.280603	-2.37062	0.0177584	0.266078	5018.29	8106.29	5572.28	3670.43	3923.39	4196.32661217432 rabGAP/TBC domain-containing protein- putative- expressed	down
LOC_Os01g10310	4.30546	-2.7777	1.17233	-2.36938	0.0178179	0.266375	7.63935	9.07048	5.79942	2.13273	0	1.19078507723448 expressed protein	down
LOC_Os04g59260	16.4618	-5.52858	2.33334	-2.36939	0.0178175	0.266375	10.6951	0	86.0248	0	2.05091	0 peroxidase precursor- putative- expressed	down
LOC_Os05g06940	5.36621	2.34936	0.991761	2.36888	0.0178422	0.266375	1.52787	1.8141	1.93314	8.53092	4.10182	14.2894209268138 relA-SpoT like protein RSH4- putative- expressed	up
LOC_Os01g37510	589.831	0.992806	0.419188	2.3684	0.0178651	0.266578	340.715	261.23	581.875	951.198	627.578	776.391870356884 peptide deformylase- putative- expressed	up
LOC_Os02g27810	41.4631	1.03881	0.438769	2.36756	0.0179057	0.267045	29.7934	23.5832	28.0305	35.1901	73.8327	58.3484687844897 MazG nucleotide pyrophosphohydrolase domain containing protein- expressed	up
LOC_Os06g11860	945.222	0.644631	0.27234	2.36701	0.0179324	0.267303	769.282	752.85	690.131	1406.54	866.509	1186.02193692555 ethylene-responsive transcription factor- putative- expressed	up
LOC_Os02g46100	103.593	1.00266	0.423702	2.36643	0.0179604	0.267487	74.8656	48.9806	83.125	195.145	108.698	110.743012182807 RING-H2 finger protein- putative- expressed	up
LOC_Os11g43040	3.43956	-5.10489	2.15727	-2.36637	0.0179635	0.267487	16.0426	3.62819	0.96657	0	0	0 retrotransposon protein- putative- unclassified- expressed	down
LOC_Os06g21980	1778.08	-0.68269	0.288553	-2.36591	0.0179858	0.26768	2218.47	2531.57	1822.95	1048.24	1425.38	1621.84927519337 pantothenate kinase 4- putative- expressed	down
LOC_Os01g06510	320.413	-0.859426	0.363393	-2.365	0.0180299	0.268058	339.187	556.927	343.132	174.884	229.702	278.643708072869 arginyl-tRNA synthetase- putative- expressed	down
LOC_Os01g41740	49.9803	1.07639	0.455277	2.36426	0.018066	0.268455	25.9738	25.3973	45.4288	73.5792	83.0618	46.4406180121449 expressed protein	up
LOC_Os01g48200	1621.82	-0.863294	0.365181	-2.36402	0.0180781	0.268495	2621.82	2115.24	1541.68	926.672	990.589	1534.92196455525 callose synthase- putative- expressed	down
LOC_Os02g08100	14930.2	1.24861	0.528304	2.36342	0.0181069	0.268741	10260.4	3648.15	12625.3	20959.4	24389.4	17698.6386029361 AMP-binding domain containing protein- expressed	up
LOC_Os06g16250	13.801	-1.50045	0.634898	-2.36329	0.0181134	0.268741	21.3902	26.3044	13.532	10.6637	6.15273	4.76314030893794 expressed protein	down
LOC_Os02g18880	161.377	1.62925	0.689623	2.36253	0.0181507	0.269063	70.282	28.1185	138.22	146.092	223.549	361.998663479283 calcineurin B- putative- expressed	up
LOC_Os07g43316	446.83	0.672304	0.284595	2.36232	0.0181611	0.269063	374.328	248.531	410.792	565.174	526.058	556.096631068504 SAP domain-containing protein- putative- expressed	up
LOC_Os11g29870	347.108	-1.82989	0.774631	-2.36227	0.0181634	0.269063	681.43	643.097	300.603	52.2519	86.1382	319.130400698842 WRKY72- expressed	down
LOC_Os01g71760	113.953	-2.33827	0.990109	-2.36163	0.0181948	0.269195	205.498	195.922	169.15	11.73	6.15273	95.2628061787588 amino acid permease family protein- putative- expressed	down
LOC_Os01g73430	211.386	0.704544	0.298326	2.36166	0.0181934	0.269195	119.174	187.759	175.916	259.127	295.331	231.01230498349 RNA polymerase IV largest subunit- putative- expressed	up
LOC_Os04g45460	260.918	0.857821	0.363251	2.36151	0.0182006	0.269195	124.521	184.131	248.409	366.83	282	359.617093324814 cysteine-rich repeat secretory protein precursor- putative- expressed	up
LOC_Os01g50870	43.7063	-1.08548	0.459791	-2.36082	0.0182345	0.26947	79.4492	58.9581	39.6294	20.2609	31.7891	32.1511970853311 expressed protein	down
LOC_Os10g05088	2.3495	3.80204	1.61052	2.36075	0.018238	0.26947	0	0	0.96657	4.26546	4.10182	4.76314030893794 GDSL-like lipase/acylhydrolase- putative- expressed	up
LOC_Os04g24600	834.858	0.830085	0.351939	2.35861	0.0183438	0.270603	708.167	383.681	711.396	1204.99	1068.52	932.384715474602 cysteine proteinase 1 precursor- putative- expressed	up
LOC_Os05g27020	18.6809	-2.0222	0.857436	-2.35843	0.0183525	0.270603	41.2525	40.8172	7.73256	7.46456	4.10182	10.7170656951104 transposon protein- putative- CACTA- En/Spm sub-class- expressed	down
LOC_Os02g53620	673.132	1.12058	0.475254	2.35786	0.0183805	0.270876	540.102	245.81	486.185	611.027	876.763	1278.90317294984 nuclear transcription factor Y subunit- putative- expressed	up
LOC_Os05g47830	86.5957	0.703607	0.298488	2.35724	0.0184113	0.27091	61.8787	63.4934	72.4928	133.296	94.3418	94.0720211015243 expressed protein	up
LOC_Os09g36060	254.703	-1.67635	0.711127	-2.35732	0.0184076	0.27091	715.807	302.954	144.986	97.0393	76.9091	190.525612357518 endoglucanase- putative- expressed	down
LOC_Os01g64140	33.1335	1.24896	0.529934	2.35682	0.018432	0.270936	19.0984	12.6987	27.064	34.1237	37.9418	67.8747494023656 endoglucanase 22 precursor- putative- expressed	up
LOC_Os12g24084	18.5943	1.44278	0.61212	2.35701	0.0184226	0.270936	13.7508	5.44229	10.6323	31.991	16.4073	33.3419821625656 expressed protein	up
LOC_Os06g02410	316.846	0.9891	0.419799	2.35613	0.0184666	0.271305	148.967	263.044	225.211	587.567	384.545	291.742343922449 expressed protein	up
LOC_Os01g14790	724.624	-0.622617	0.264393	-2.35489	0.0185283	0.271375	863.246	1053.08	719.128	555.576	499.396	657.313362633436 expressed protein	down
LOC_Os02g26440	967.684	-0.629595	0.267343	-2.35501	0.018522	0.271375	1463.7	1043.11	1019.73	741.124	864.458	673.984353714718 prefoldin subunit- putative- expressed	down
LOC_Os03g56950	1052.57	0.75242	0.319497	2.35502	0.0185218	0.271375	560.728	972.355	819.652	1443.86	1091.08	1427.75130760415 phytochrome-interacting factor 4- putative- expressed	up
LOC_Os06g32880	450.491	1.64739	0.699485	2.35515	0.0185151	0.271375	56.5312	257.602	340.233	916.008	649.113	483.458741357201 retrotransposon protein- putative- Ty3-gypsy subclass- expressed	up
LOC_Os06g35060	91.0952	-1.66583	0.707244	-2.35538	0.0185035	0.271375	93.2	231.297	90.8576	30.9246	20.5091	79.7826001747105 heavy metal-associated domain containing protein- expressed	down
LOC_Os11g02480	178.533	-1.24698	0.529519	-2.35494	0.0185257	0.271375	273.489	317.467	162.384	59.7165	90.24	167.900695890062 WRKY46- expressed	down
LOC_Os01g45640	1206.3	-1.72453	0.73283	-2.35325	0.0186102	0.27174	3221.51	1570.1	764.557	249.53	460.429	971.68062302334 tat pathway signal sequence family protein- expressed	down
LOC_Os01g53200	49.1926	1.49693	0.636107	2.35326	0.0186096	0.27174	38.9607	8.16343	29.9637	69.3138	89.2145	59.5392538617242 flavin monooxygenase- putative- expressed	up
LOC_Os04g43990	903.173	-0.97792	0.415554	-2.3533	0.0186079	0.27174	1678.36	1046.73	868.947	421.214	769.091	634.68844616598 DUF584 domain containing protein- putative- expressed	down
LOC_Os06g09990	161.299	-2.31107	0.981787	-2.35394	0.0185755	0.27174	322.38	286.627	196.214	8.53092	19.4836	134.558713727497 expressed protein	down
LOC_Os10g42960	1704.22	-1.34064	0.569587	-2.3537	0.0185877	0.27174	1637.88	4276.73	1416.03	800.84	750.632	1343.2055671205 urea active transporter- putative- expressed	down
LOC_Os03g28090	6.51654	-4.13367	1.75701	-2.35268	0.0186388	0.271741	27.5016	1.8141	7.73256	0	2.05091	0 pectinesterase- putative- expressed	down
LOC_Os08g36580	140.756	0.84069	0.357304	2.35287	0.018629	0.271741	99.3115	101.589	101.49	138.628	148.691	254.82800652818 expressed protein	up
LOC_Os09g19350	16.1832	-3.68432	1.566	-2.35269	0.0186381	0.271741	21.3902	59.8652	8.69913	0	0	7.14471046340691 expressed protein	down
LOC_Os01g12060	81.5625	0.61679	0.262228	2.35212	0.018667	0.271866	65.6984	62.5863	64.7602	109.836	84.0872	102.407516642166 expressed protein	up
LOC_Os08g26230	21779.1	-2.30874	0.981633	-2.35194	0.0186759	0.271866	19378.7	63002.6	26347.7	1277.51	3399.38	17268.7651900545 expressed protein	down
LOC_Os04g52590	671.421	1.46604	0.623669	2.35067	0.0187394	0.27252	395.718	112.474	562.544	1161.27	977.258	819.260133137325 protein kinase domain containing protein- expressed	up
LOC_Os09g21040	20.9008	1.34457	0.571997	2.35067	0.0187399	0.27252	9.93115	8.16343	17.3983	27.7255	20.5091	41.677477703207 expressed protein	up
LOC_Os04g41030	2652.24	-0.744496	0.316881	-2.34945	0.0188012	0.27279	2946.5	4485.35	2533.38	1883.2	1863.25	2201.76160780656 inactive receptor kinase At1g27190 precursor- putative- expressed	down
LOC_Os06g06300	42.5357	-2.73269	1.16315	-2.34938	0.0188047	0.27279	64.1705	74.3779	83.125	0	6.15273	27.3880567763931 osFTL3 FT-Like3 homologous to Flowering Locus T gene; contains Pfam profile PF01161: Phosphatidylethanolamine-binding protein- expressed	down
LOC_Os11g17440	18.12	-1.85657	0.79025	-2.34935	0.0188062	0.27279	13.7508	42.6312	28.9971	11.73	9.22909	2.38157015446897 enoyl-CoA hydratase/isomerase family protein- expressed	down
LOC_Os06g43770	32.5846	-3.03881	1.29398	-2.34842	0.0188534	0.273287	155.843	12.6987	5.79942	8.53092	10.2545	2.38157015446897 expressed protein	down
LOC_Os11g34760	337.155	-0.744435	0.317011	-2.34829	0.0188596	0.273287	404.121	527.902	334.433	230.335	215.345	310.7949051582 MMP37-like protein- mitochondrial precursor- putative- expressed	down
LOC_Os03g30810	4.4656	3.77097	1.60601	2.34804	0.0188724	0.273335	0	0	1.93314	15.9955	4.10182	4.76314030893794 retrotransposon protein- putative- unclassified- expressed	up
LOC_Os06g20900	6.56713	-2.06235	0.878481	-2.34763	0.0188933	0.273498	11.459	14.5128	5.79942	3.1991	2.05091	2.38157015446897 expressed protein	down
LOC_Os12g41560	528.607	-1.37584	0.586101	-2.34744	0.0189028	0.273498	761.643	1113.85	413.692	161.021	252.262	469.169320430387 expressed protein	down
LOC_Os05g18750	23.5483	-0.962162	0.409936	-2.3471	0.01892	0.273608	35.141	27.2114	30.9302	14.9291	16.4073	16.6709910812828 ribosomal protein L25- putative- expressed	down
LOC_Os02g50174	2995.95	-0.648527	0.276361	-2.34667	0.018942	0.273788	3320.82	4605.08	3048.56	2049.55	2279.58	2672.12171331418 caleosin related protein- putative- expressed	down
LOC_Os03g01700	10.2096	3.16886	1.35127	2.3451	0.0190221	0.274093	2.2918	0	3.86628	3.1991	39.9927	11.9078507723448 expressed protein	up
LOC_Os03g29760	8045.33	0.591539	0.252201	2.3455	0.0190014	0.274093	6670.68	5069.49	7516.05	9602.62	10747.8	8665.34300703534 nuclear transcription factor Y subunit- putative- expressed	up
LOC_Os04g49739	369.222	-1.79071	0.763368	-2.34581	0.018986	0.274093	699	713.847	305.436	74.6456	75.8836	346.518457475235 purine permease- putative- expressed	down
LOC_Os08g01510	320.456	1.96991	0.840037	2.34503	0.0190257	0.274093	109.243	19.9551	261.941	566.24	504.523	460.833824889746 cytochrome P450- putative- expressed	up
LOC_Os09g13680	10.2745	-4.79175	2.04344	-2.34494	0.0190302	0.274093	55.7672	1.8141	1.93314	2.13273	0	0 ZOS9-04 - C2H2 zinc finger protein- expressed	down
LOC_Os12g06480	9.82738	-2.13007	0.908309	-2.3451	0.0190222	0.274093	29.0295	7.25638	11.5988	4.26546	2.05091	4.76314030893794 PHD-finger family protein- expressed	down
LOC_Os12g38020	12.0494	2.59866	1.10774	2.3459	0.018981	0.274093	4.58361	3.62819	1.93314	4.26546	10.2545	47.6314030893794 retrotransposon protein- putative- unclassified- expressed	up
LOC_Os05g48390	10867.3	0.618857	0.263939	2.34469	0.0190427	0.274135	9193.95	6828.26	9692.77	14580.4	14027.2	10881.3940357687 ubiquitin conjugating enzyme protein- putative- expressed	up
LOC_Os01g46720	5088.08	-0.908537	0.38758	-2.34413	0.0190716	0.274392	5901.39	9030.57	4985.57	2630.72	3370.67	4609.52903397469 expressed protein	down
LOC_Os02g48900	12856	1.36075	0.580533	2.34397	0.0190798	0.274392	8787.54	2446.31	10383.9	19480.4	19018.1	17019.8911089125 aspartic proteinase nepenthesin-1 precursor- putative- expressed	up
LOC_Os01g53260	136.029	2.24502	0.958035	2.34335	0.0191112	0.274706	24.4459	14.5128	103.423	311.379	307.636	54.7761135527863 WRKY23- expressed	up
LOC_Os09g34960	896.713	-1.9155	0.817511	-2.34308	0.0191251	0.274767	3168.8	389.124	694.964	419.082	429.665	278.643708072869 hydroxymethylglutaryl-CoA synthase- putative- expressed	down
LOC_Os01g19470	5297.79	-0.727627	0.310689	-2.34198	0.0191818	0.275167	8626.35	5152.94	6039.13	3925.29	4627.87	3415.1716015085 nodal modulator 1 precursor- putative- expressed	down
LOC_Os01g71840	8.4173	2.62312	1.11998	2.34212	0.0191747	0.275167	1.52787	3.62819	1.93314	2.13273	24.6109	16.6709910812828 retrotransposon protein- putative- unclassified- expressed	up
LOC_Os03g17310	6856.14	-0.613083	0.261843	-2.34141	0.0192108	0.275445	7649.28	9937.62	7286.97	4794.38	4962.17	6506.44966200922 calcium-transporting ATPase- endoplasmic reticulum-type- putative- expressed	down
LOC_Os12g39000	2.71861	-3.68136	1.5735	-2.3396	0.0193044	0.276649	3.81967	4.53524	6.76599	0	0	1.19078507723448 hypothetical protein	down
LOC_Os02g52670	55.1256	1.56359	0.66857	2.33871	0.0193505	0.277031	12.223	42.6312	28.9971	54.3846	135.36	57.1576837072553 AP2 domain containing protein- expressed	up
LOC_Os04g54380	1185.91	1.07159	0.458162	2.33888	0.0193415	0.277031	442.318	645.818	1206.28	1747.77	1389.49	1683.77009920956 aluminum resistance protein- putative- expressed	up
LOC_Os01g19750	25.0867	2.15714	0.92244	2.33852	0.0193603	0.277033	3.05574	7.25638	17.3983	21.3273	20.5091	80.973385251945 glycosyl hydrolase- putative- expressed	up
LOC_Os01g59920	956.987	0.917522	0.392574	2.3372	0.019429	0.277823	586.702	448.989	952.072	1079.16	1163.89	1511.10626301056 cysteine synthase- chloroplast precursor- putative- expressed	up
LOC_Os04g13590	71.1978	1.0542	0.451189	2.3365	0.0194651	0.277976	45.0721	26.3044	67.6599	94.9065	108.698	84.5457404836484 expressed protein	up
LOC_Os02g47370	12.3567	2.01351	0.861917	2.33609	0.0194866	0.278005	10.6951	1.8141	1.93314	21.3273	20.5091	17.8617761585173 transcription factor TF2- putative- expressed	up
LOC_Os04g03850	38.9742	-3.60902	1.54515	-2.3357	0.0195066	0.278152	71.0459	74.3779	70.5596	0	0	17.8617761585173 OsSub39 - Putative Subtilisin homologue- expressed	down
LOC_Os02g54100	197.556	1.87113	0.801445	2.3347	0.0195591	0.278622	77.1574	20.8621	156.584	408.418	379.418	142.894209268138 expressed protein	up
LOC_Os07g20240	9.62039	1.44615	0.619748	2.33344	0.019625	0.279283	6.11148	5.44229	3.86628	12.7964	16.4073	13.0986358495793 transposon protein- putative- unclassified- expressed	up
LOC_Os12g02700	165.778	0.957566	0.410433	2.33306	0.0196448	0.279426	145.912	65.3074	126.621	187.68	214.32	254.82800652818 harpin-induced protein 1 domain containing protein- expressed	up
LOC_Os02g49740	4.39714	3.21404	1.37779	2.33276	0.0196609	0.279515	1.52787	0	0.96657	5.33183	3.07636	15.4802060040483 expressed protein	up
LOC_Os03g21060	1526.26	-2.48574	1.06598	-2.33187	0.0197075	0.2799	4507.21	2566.95	695.931	66.1147	238.931	1082.42363520615 No apical meristem protein- putative- expressed	down
LOC_Os01g22352	1067.12	1.69935	0.728966	2.33118	0.0197438	0.280136	333.075	145.128	1029.4	1504.64	1630.47	1759.98034415257 peroxidase precursor- putative- expressed	up
LOC_Os11g01020	233.763	-0.667149	0.286177	-2.33125	0.0197404	0.280136	346.062	282.999	231.01	169.552	160.996	211.959743747738 RNA recognition motif containing protein- putative- expressed	down
LOC_Os11g03190	18.9927	1.06114	0.455244	2.33092	0.0197577	0.280195	15.2787	11.7916	9.6657	24.5264	27.6873	25.0064866219242 expressed protein	up
LOC_Os03g19436	57.3932	-1.02601	0.440392	-2.32977	0.0198181	0.280373	104.659	51.7017	74.4259	46.9201	29.7382	36.914337394269 expressed protein	down
LOC_Os03g50870	4800.25	-1.03649	0.444928	-2.32957	0.0198291	0.280373	5087.8	8958	5316.14	2282.02	2534.92	4622.62766982427 expressed protein	down
LOC_Os10g30560	407.478	-2.08402	0.894343	-2.33022	0.0197943	0.280373	1388.83	301.14	288.038	98.1056	61.5273	307.222549926497 UDP-glucoronosyl and UDP-glucosyl transferase domain containing protein- expressed	down
LOC_Os10g33810	33.1626	2.02213	0.867974	2.32971	0.0198216	0.280373	13.7508	9.07048	16.4317	25.5928	17.4327	116.696937568979 myb-related protein Myb4- putative- expressed	up
LOC_Os10g39930	3151.6	0.889497	0.381829	2.32957	0.0198291	0.280373	1307.09	2938.84	2383.56	4367.83	4094.64	3817.65695761376 cytochrome P450 97B2- putative- expressed	up
LOC_Os12g42630	139.546	-0.812644	0.34872	-2.33036	0.019787	0.280373	161.19	221.32	150.785	110.902	72.8073	120.269292800683 transposon protein- putative- Mutator sub-class- expressed	down
LOC_Os01g58500	157.558	-1.14965	0.493555	-2.32933	0.0198418	0.280413	159.662	341.05	150.785	101.305	68.7054	123.841648032386 expressed protein	down
LOC_Os02g37830	8934.58	1.21915	0.523619	2.32832	0.0198952	0.28085	4110.73	2739.28	9257.81	12249.3	13111.5	12138.8630773283 protein kinase domain containing protein- expressed	up
LOC_Os02g46340	56.12	-1.77244	0.761266	-2.32828	0.019897	0.28085	135.98	95.24	28.9971	17.0618	15.3818	44.0590478576759 RING-H2 finger protein ATL3J- putative- expressed	down
LOC_Os06g48810	32.4132	-2.09468	0.899919	-2.32763	0.0199316	0.28085	93.964	32.6537	30.9302	2.13273	20.5091	14.2894209268138 OsHKT2;1 - Na+ transporter- expressed	down
LOC_Os10g23240	10.8502	4.46446	1.91766	2.32807	0.0199082	0.28085	0	0	2.89971	2.13273	4.10182	55.9668986300208 expressed protein	up
LOC_Os12g18530	111.954	-2.26749	0.974147	-2.32766	0.01993	0.28085	425.512	87.9836	42.5291	17.0618	30.7636	67.8747494023656 nucleotidyltransferase- putative- expressed	down
LOC_Os09g26620	23618.4	-1.07685	0.462979	-2.32592	0.0200229	0.281858	42697.1	29829.2	23609.4	10905.7	11317.9	23351.2953645682 auxin-repressed protein- putative- expressed	down
LOC_Os08g39190	68.9369	1.09572	0.471269	2.32503	0.0200702	0.281969	29.0295	34.4678	68.6265	81.0438	86.1382	114.315367414511 expressed protein	up
LOC_Os09g38340	913.568	-0.663253	0.285265	-2.32504	0.0200699	0.281969	1191.74	1297.08	870.88	844.561	609.12	668.030428328546 ZOS9-17 - C2H2 zinc finger protein- expressed	down
LOC_Os01g72100	911.964	0.944941	0.406861	2.32252	0.0202051	0.28261	807.479	518.831	544.179	1591.02	1254.13	756.148524043898 OsCML10 - Calmodulin-related calcium sensor protein- expressed	up
LOC_Os04g43440	727.788	-1.80451	0.776986	-2.32245	0.0202089	0.28261	487.39	2035.42	871.846	172.751	175.353	623.97138047087 NB-ARC/LRR disease resistance protein- putative- expressed	down
LOC_Os05g43800	133.139	-0.67421	0.290206	-2.32321	0.020168	0.28261	199.387	156.012	135.32	88.5083	107.673	111.933797260042 expressed protein	down
LOC_Os06g36320	244.729	1.00236	0.431389	2.32356	0.0201489	0.28261	145.148	195.922	147.885	476.665	197.913	304.840979772028 receptor-like protein kinase 5 precursor- putative- expressed	up
LOC_Os07g01214	2389.53	0.705557	0.303767	2.32269	0.0201959	0.28261	1315.5	1872.15	2262.74	3325.99	2955.36	2605.43774898905 transposon protein- putative- unclassified- expressed	up
LOC_Os10g42040	1522.82	-2.77759	1.19544	-2.3235	0.0201524	0.28261	342.243	4689.44	2942.24	36.2564	242.007	884.753312385222 expressed protein	down
LOC_Os11g34210	3642.5	0.738066	0.317611	2.32381	0.0201359	0.28261	1954.91	2741.1	3496.08	4559.78	3954.15	5148.95467396191 aspartyl/glutamyl-tRNA amidotransferase subunit B- putative- expressed	up
LOC_Os03g46420	74.6317	1.24159	0.534671	2.32215	0.0202246	0.282611	24.4459	32.6537	76.3591	115.167	101.52	97.6443763332277 expressed protein	up
LOC_Os07g44140	260.666	1.44582	0.622947	2.32094	0.02029	0.283247	61.1148	167.804	191.381	328.441	600.916	214.341313902207 cytochrome P450 72A1- putative- expressed	up
LOC_Os01g02400	1509.56	-0.894593	0.385513	-2.32053	0.0203124	0.283284	1404.88	2801.87	1682.8	834.964	1225.42	1107.43012182807 protein kinase domain containing protein- expressed	down
LOC_Os03g18020	459.241	0.829213	0.357314	2.32069	0.0203038	0.283284	207.79	426.312	358.598	580.103	552.72	629.925305857042 rhodanese-like family protein- putative- expressed	up
LOC_Os01g48020	144.763	-1.30726	0.563485	-2.31996	0.020343	0.283296	133.689	331.072	153.685	53.3183	71.7818	125.032433109621 S-locus-like receptor protein kinase- putative- expressed	down
LOC_Os02g50130	1083.26	0.630759	0.271857	2.32019	0.0203307	0.283296	708.167	1073.94	768.423	1267.91	1199.78	1481.3366360797 hydrolase- NUDIX family- domain containing protein- expressed	up
LOC_Os08g16030	80.622	-2.41652	1.04161	-2.32	0.0203411	0.283296	333.075	29.9326	44.4622	24.5264	41.0182	10.7170656951104 expressed protein	down
LOC_Os04g58710	2741.64	-2.30796	0.995112	-2.3193	0.0203788	0.283518	3055.74	8326.7	2303.34	202.609	339.425	2222.00495411955 AMP-binding domain containing protein- expressed	down
LOC_Os09g38410	1447.72	-1.17309	0.505756	-2.31948	0.020369	0.283518	1749.41	2848.13	1419.89	491.594	875.738	1301.52808941729 sialin- putative- expressed	down
LOC_Os12g37770	276.138	-1.11565	0.481177	-2.31859	0.0204174	0.283918	320.853	549.671	262.907	117.3	154.844	251.255651296476 RGH1A- putative- expressed	down
LOC_Os03g08610	33.4569	1.55289	0.670021	2.31767	0.0204675	0.284116	12.9869	6.34934	31.8968	57.5837	50.2473	41.677477703207 leucine-rich repeat family protein- putative- expressed	up
LOC_Os03g45370	1042.25	0.983281	0.424268	2.31759	0.0204715	0.284116	883.872	416.335	800.32	1824.55	1156.71	1171.73251599873 sodium/calcium exchanger protein- putative- expressed	up
LOC_Os05g15300	15.7986	-2.65412	1.14494	-2.31812	0.0204426	0.284116	13.7508	52.6088	15.4651	0	8.20363	4.76314030893794 expressed protein	down
LOC_Os04g24220	3113.06	-1.61859	0.698517	-2.31718	0.0204939	0.28429	1841.85	8813.78	3434.22	842.429	1537.16	2208.90631826997 OsWAK32 - OsWAK receptor-like protein kinase- expressed	down
LOC_Os01g03760	4442.89	-0.677559	0.292432	-2.31698	0.020505	0.284295	7224.53	4566.99	4610.54	3607.51	3562.43	3085.32413511455 expressed protein	down
LOC_Os02g15460	6.56016	2.68006	1.15679	2.31681	0.0205142	0.284295	1.52787	0	3.86628	12.7964	16.4073	4.76314030893794 expressed protein	up
LOC_Os03g57720	13.5053	1.56992	0.677812	2.31615	0.0205499	0.284377	3.81967	10.8846	5.79942	12.7964	21.5345	26.1972716991587 aldehyde oxidase 2- putative- expressed	up
LOC_Os04g44300	1653.83	-1.52392	0.658035	-2.31587	0.0205655	0.284454	1688.3	3736.13	1937.97	499.059	456.327	1605.17828411209 transposon protein- putative- unclassified- expressed	down
LOC_Os03g22780	1164.42	0.984519	0.42524	2.31521	0.0206015	0.284612	497.321	1129.27	719.128	1830.95	1154.66	1655.19125735593 DVR- putative- expressed	up
LOC_Os06g09530	3.56332	3.42968	1.48149	2.31502	0.0206117	0.284612	0	0	1.93314	8.53092	6.15273	4.76314030893794 expressed protein	up
LOC_Os05g49800	11042.7	0.931972	0.402832	2.31355	0.0206923	0.28538	4753.2	8295.86	9736.26	14858.7	10753.9	17858.2038032856 ketol-acid reductoisomerase- chloroplast precursor- putative- expressed	up
LOC_Os03g32990	32.4011	1.33623	0.577664	2.31316	0.0207136	0.285398	14.5148	28.1185	12.5654	69.3138	31.7891	38.1051224715035 retrotransposon protein- putative- unclassified- expressed	up
LOC_Os05g20350	11.9554	-1.6211	0.700903	-2.31288	0.0207292	0.285476	9.93115	18.141	26.0974	4.26546	6.15273	7.14471046340691 expressed protein	down
LOC_Os07g14270	20839.3	-0.739477	0.319816	-2.31219	0.0207672	0.285861	34771.2	22313.4	21113.8	18385.2	14964.5	13488.022569835 calreticulin precursor protein- putative- expressed	down
LOC_Os11g10710	1577.24	2.33735	1.01126	2.31133	0.0208144	0.286373	300.226	46.2594	1216.91	1881.07	2646.7	3372.30333872806 protein kinase domain containing protein- expressed	up
LOC_Os01g04800	453.712	-1.892	0.819151	-2.3097	0.0209046	0.286786	1034.37	689.356	420.458	52.2519	113.825	412.011636723132 B3 DNA binding domain containing protein- expressed	down
LOC_Os01g24780	199.157	0.63913	0.276707	2.30977	0.0209008	0.286786	136.744	144.221	186.548	198.344	263.542	265.54507222329 cytochrome P450- putative- expressed	up
LOC_Os02g16709	1276.42	0.605361	0.262001	2.31053	0.0208591	0.286786	802.895	982.333	1252.68	1575.02	1405.9	1639.71105135189 peptidase- putative- expressed	up
LOC_Os06g21280	41.9868	9.02707	3.90792	2.30995	0.0208912	0.286786	0	0	0	0	69.7309	182.190116816876 transposon protein- putative- CACTA- En/Spm sub-class- expressed	up
LOC_Os07g26540	3.74787	3.50534	1.51733	2.31021	0.0208766	0.286786	0	0	1.93314	10.6637	5.12727	4.76314030893794 hexokinase- putative- expressed	up
LOC_Os09g34890	347.979	0.751271	0.325206	2.31014	0.0208805	0.286786	207.026	260.323	311.236	370.029	562.974	376.288084406097 expressed protein	up
LOC_Os11g05730	22.8074	-2.21836	0.961437	-2.30734	0.0210359	0.288035	59.5869	47.1665	5.79942	10.6637	4.10182	9.52628061787588 histone H3- putative- expressed	down
LOC_Os05g03920	337.126	-1.77778	0.770936	-2.306	0.0211107	0.28892	637.885	605.001	322.834	62.9156	66.6545	327.465896239483 TKL_IRAK_DUF26-lf.3 - DUF26 kinases have homology to DUF26 containing loci- expressed	down
LOC_Os03g07100	32.5773	-3.42836	1.48725	-2.30517	0.0211569	0.289414	153.551	10.8846	14.4986	3.1991	13.3309	0 LTPL82 - Protease inhibitor/seed storage/LTP family protein precursor- expressed	down
LOC_Os03g25790	709.272	1.65296	0.717246	2.30459	0.0211898	0.289481	203.971	139.685	683.365	1470.52	1126.97	631.116090934277 glycosyl hydrolases family 17 protein- expressed	up
LOC_Os04g45980	110.637	-1.40951	0.611623	-2.30454	0.0211921	0.289481	227.653	175.06	79.2588	34.1237	51.2727	96.4535912559933 glycine-rich cell wall protein- putative- expressed	down
LOC_Os01g05670	5962.38	0.693076	0.300897	2.30337	0.0212582	0.289863	5195.52	3373.31	5102.52	6350.21	8827.11	6925.60600919576 3-oxo-5-alpha-steroid 4-dehydrogenase- putative- expressed	up
LOC_Os01g06900	420.043	-0.872086	0.378963	-2.30124	0.0213779	0.289863	641.705	605.908	381.795	218.605	284.051	388.195935178442 verticillium wilt disease resistance protein Ve2- putative- expressed	down
LOC_Os01g25800	40.4274	1.01126	0.4396	2.30041	0.021425	0.289863	18.3344	37.189	25.1308	43.721	64.6036	53.5853284755518 expressed protein	up
LOC_Os01g31610	1399.52	0.832167	0.361657	2.30098	0.0213927	0.289863	761.643	915.211	1343.53	1850.14	1347.45	2179.13669133911 tyrosyl-tRNA synthetase- putative- expressed	up
LOC_Os02g37760	58.823	1.91935	0.834277	2.30061	0.0214137	0.289863	30.5574	3.62819	39.6294	68.2474	132.284	78.591815097476 lecithine cholesterol acyltransferase- putative- expressed	up
LOC_Os02g56300	1053.39	-0.69617	0.302383	-2.30228	0.0213196	0.289863	1635.58	1028.59	1243.98	724.062	970.08	718.043401572394 aminotransferase- classes I and II- domain containing protein- expressed	down
LOC_Os03g56090	39.8944	1.68802	0.733545	2.30118	0.0213815	0.289863	12.223	10.8846	33.83	62.9156	93.3163	26.1972716991587 MYB family transcription factor- putative- expressed	up
LOC_Os04g39900	2311.82	1.06959	0.464983	2.30027	0.0214331	0.289863	2110.75	751.943	1613.21	2589.14	3179.93	3625.94056017901 Os4bglu13 - beta-glucosidase homologue- similar to Os4Bglu12 exoglucanase/b-glucosidase- expressed	up
LOC_Os06g45970	102.39	-3.32584	1.44575	-2.30042	0.0214245	0.289863	50.4197	402.729	105.356	0	8.20363	47.6314030893794 OsSAUR26 - Auxin-responsive SAUR gene family member- expressed	down
LOC_Os06g49500	8056.1	0.711643	0.309357	2.30039	0.021426	0.289863	4394.92	6321.22	7609.81	11050.7	8514.35	10445.5666975009 integral membrane protein- putative- expressed	up
LOC_Os06g50724	50.0976	1.25114	0.543603	2.30158	0.0213589	0.289863	13.7508	43.5383	31.8968	53.3183	83.0618	75.0194598657725 START domain containing protein- expressed	up
LOC_Os07g37540	2.53094	3.92247	1.70365	2.30239	0.0213132	0.289863	0	0.907048	0	7.46456	2.05091	4.76314030893794 expressed protein	up
LOC_Os09g29560	124.546	-2.84017	1.23418	-2.30125	0.0213775	0.289863	30.5574	549.671	75.3925	4.26546	26.6618	60.7300389389587 OsWAK83 - OsWAK pseudogene- expressed	down
LOC_Os10g37570	14.1382	-1.6828	0.731161	-2.30154	0.0213611	0.289863	19.8623	27.2114	17.3983	6.39819	2.05091	11.9078507723448 OsFBDUF49 - F-box and DUF domain containing protein- expressed	down
LOC_Os12g02640	897.309	0.793462	0.344474	2.3034	0.0212563	0.289863	525.587	599.559	844.782	991.72	944.443	1477.764280848 cytochrome P450 72A1- putative- expressed	up
LOC_Os12g08770	8356.84	0.953001	0.414237	2.30062	0.0214133	0.289863	3325.41	7936.67	5816.82	11977.4	8976.83	12107.9026653202 photosystem I reaction center subunit N- chloroplast precursor- putative- expressed	up
LOC_Os03g01140	134.191	0.853669	0.371182	2.29987	0.0214558	0.289945	71.0459	97.0541	118.888	151.424	140.487	226.249164674552 acyl-activating enzyme 11- putative- expressed	up
LOC_Os02g49920	1258.83	2.00671	0.873029	2.29855	0.0215302	0.290491	776.158	178.688	549.979	785.911	877.789	4384.47065437737 3-ketoacyl-CoA synthase- putative- expressed	up
LOC_Os12g07440	11.0497	-1.73439	0.754506	-2.2987	0.0215217	0.290491	22.1541	19.048	9.6657	2.13273	6.15273	7.14471046340691 expressed protein	down
LOC_Os01g60309	2441.84	0.689828	0.300237	2.29761	0.0215838	0.290909	1300.22	2121.58	2185.42	2925.04	2847.69	3271.08660716313 retrotransposon protein- putative- Ty1-copia subclass- expressed	up
LOC_Os07g23640	1569.65	-2.69894	1.17457	-2.29782	0.0215723	0.290909	6429.27	283.906	1447.92	836.031	344.553	76.210244943007 retrotransposon protein- putative- Ty3-gypsy subclass- expressed	down
LOC_Os07g48870	44.2773	-1.19551	0.520357	-2.29747	0.0215917	0.290909	81.741	52.6088	50.2617	14.9291	25.6364	40.4866926259725 MYB family transcription factor- putative- expressed	down
LOC_Os10g13830	58.6567	-1.18723	0.516938	-2.29666	0.0216383	0.291399	123.757	58.9581	61.8605	43.721	41.0182	22.6249164674552 pleiotropic drug resistance protein 13- putative- expressed	down
LOC_Os04g37980	100.659	-1.40451	0.611623	-2.29637	0.0216549	0.291485	139.036	171.432	127.587	24.5264	38.9673	102.407516642166 transporter family protein- putative- expressed	down
LOC_Os02g31860	180.744	-1.42107	0.619088	-2.29543	0.0217085	0.29152	241.403	395.473	152.718	41.5883	142.538	110.743012182807 expressed protein	down
LOC_Os06g22690	4675.49	0.851326	0.370864	2.29552	0.0217034	0.29152	2092.42	3599.17	4312.84	5420.34	5525.15	7103.0329857037 bundle sheath defective protein 2- putative- expressed	up
LOC_Os07g37010	426.891	-1.15747	0.504175	-2.29578	0.0216883	0.29152	983.184	333.794	451.388	309.246	242.007	241.7293706786 cyclin- putative- expressed	down
LOC_Os03g55980	100.121	1.04742	0.45651	2.29441	0.0217667	0.292027	56.5312	39.0031	100.523	137.561	115.876	151.22970480878 expressed protein	up
LOC_Os05g46840	42.6036	-2.15743	0.940474	-2.29398	0.0217914	0.292117	38.1967	127.894	42.5291	4.26546	8.20363	34.5327672398001 proline-rich protein- putative- expressed	down
LOC_Os07g16800	2.34323	-4.54337	1.98064	-2.29389	0.0217966	0.292117	3.05574	9.07048	1.93314	0	0	0 OsFBX233 - F-box domain containing protein- expressed	down
LOC_Os12g37610	3663.83	0.73656	0.321114	2.29376	0.0218041	0.292117	1849.49	2971.49	3424.56	4620.56	4215.64	4901.27137789714 ribosomal protein S6- putative- expressed	up
LOC_Os06g46065	170.342	-0.698998	0.304994	-2.29184	0.0219147	0.293187	244.459	234.018	153.685	116.234	134.335	139.321854036435 expressed protein	down
LOC_Os03g16210	1605.33	0.624231	0.272473	2.29099	0.0219642	0.293396	950.335	1409.55	1430.52	2006.9	1711.48	2123.16979270909 tropinone reductase- putative- expressed	up
LOC_Os04g50110	2876.36	1.29287	0.564361	2.29086	0.0219713	0.293396	595.105	2315.69	2091.66	4150.29	3701.89	4403.52321561312 RNA recognition motif containing protein- putative- expressed	up
LOC_Os04g52130	8810.74	0.808885	0.353044	2.29117	0.0219533	0.293396	4228.38	6824.63	8157.85	12186.4	9167.56	12299.619062755 coproporphyrinogen III oxidase- chloroplast precursor- putative- expressed	up
LOC_Os06g36080	1429.92	-0.884755	0.386147	-2.29124	0.0219495	0.293396	1678.36	2486.22	1400.56	741.124	952.647	1320.58065065304 kinesin motor domain containing protein- expressed	down
LOC_Os01g24490	178.22	-1.01962	0.44523	-2.29009	0.0220162	0.293858	252.862	295.698	167.217	76.7783	107.673	169.091480967297 expressed protein	down
LOC_Os06g38710	4.97483	-5.62922	2.45867	-2.28954	0.0220482	0.294124	0.763935	28.1185	0.96657	0	0	0 expressed protein	down
LOC_Os01g25460	6.92662	-3.12443	1.36505	-2.28888	0.0220866	0.294134	3.05574	7.25638	27.064	2.13273	2.05091	0 uncharacterized protein At4g06744 precursor- putative- expressed	down
LOC_Os07g03790	10.1498	-2.18681	0.955464	-2.28874	0.0220943	0.294134	31.3213	12.6987	5.79942	4.26546	2.05091	4.76314030893794 lectin-like receptor kinase 7- putative- expressed	down
LOC_Os07g48780	5231.74	-0.626346	0.273694	-2.28849	0.0221089	0.294134	7193.21	6270.42	5585.81	3111.65	4648.38	4580.95019212106 OsCam1-2 - Calmodulin- expressed	down
LOC_Os01g59690	1554.05	1.48127	0.648033	2.28579	0.0222665	0.295018	715.807	476.2	1267.17	3246.02	2767.7	851.411330222656 OsFBX28 - F-box domain containing protein- expressed	up
LOC_Os02g01010	1968.79	-0.816225	0.356944	-2.2867	0.0222131	0.295018	2688.29	3021.38	1823.92	1150.61	1245.93	1882.63120710772 OsPDIL1-4 protein disulfide isomerase PDIL1-4- expressed	down
LOC_Os02g14840	252.32	-1.20853	0.528763	-2.28559	0.0222785	0.295018	405.649	461.687	189.448	110.902	230.727	115.506152491745 potassium channel KAT1- putative- expressed	down
LOC_Os02g19150	7414.87	-0.677614	0.296348	-2.28655	0.0222221	0.295018	8131.32	11655.6	7587.58	4765.59	5697.42	6651.72544143183 AAA family ATPase- putative- expressed	down
LOC_Os03g03490	314.084	0.969853	0.424252	2.28603	0.0222524	0.295018	132.161	226.762	278.372	533.183	305.585	408.439281491428 expressed protein	up
LOC_Os03g08310	86.9877	1.83622	0.80315	2.28627	0.0222383	0.295018	6.11148	42.6312	65.7268	156.756	136.385	114.315367414511 ZIM domain containing protein- putative- expressed	up
LOC_Os03g55610	2.91634	-4.86807	2.12974	-2.28575	0.0222687	0.295018	13.7508	1.8141	1.93314	0	0	0 dof zinc finger domain containing protein- putative- expressed	down
LOC_Os04g54564	489.562	0.629423	0.275304	2.28628	0.0222379	0.295018	316.269	392.752	444.622	707	493.243	583.484687844898 expressed protein	up
LOC_Os05g49220	2863.07	0.762874	0.333611	2.28672	0.0222122	0.295018	1400.29	2211.38	2758.59	3644.84	3444.5	3718.8217962033 GTP-binding protein- putative- expressed	up
LOC_Os11g05552	5205.46	0.704632	0.308226	2.28609	0.0222491	0.295018	2777.67	4045.43	5054.2	6745.83	5994.81	6614.81110403756 signal recognition particle 54 kDa protein- chloroplast precursor- putative- expressed	up
LOC_Os05g16640	697.608	-0.730482	0.319722	-2.28474	0.0223279	0.295535	1084.79	743.779	782.922	672.877	444.022	457.261469658042 DUF630/DUF632 domains containing protein- putative- expressed	down
LOC_Os04g35100	169.739	1.29899	0.568713	2.28409	0.0223663	0.295798	101.603	38.096	154.651	229.269	210.218	284.597633459042 phospholipase C- putative- expressed	up
LOC_Os08g11490	40.1663	0.898535	0.393395	2.28405	0.0223685	0.295798	24.4459	32.6537	27.064	37.3228	56.4	63.1116090934277 hypothetical protein	up
LOC_Os11g14240	19.8818	-1.43281	0.627392	-2.28376	0.0223856	0.295887	44.3082	26.3044	16.4317	12.7964	12.3055	7.14471046340691 expressed protein	down
LOC_Os02g58170	323.629	1.24967	0.547552	2.28229	0.0224725	0.296898	175.705	86.1695	313.169	556.643	440.945	369.14337394269 transposon protein- putative- unclassified- expressed	up
LOC_Os01g44390	902.356	1.39845	0.613115	2.2809	0.0225546	0.297621	167.302	829.949	491.984	1340.42	1452.04	1132.43660844999 MYB family transcription factor- putative- expressed	up
LOC_Os07g43140	60.7951	2.04882	0.898276	2.28083	0.0225584	0.297621	12.223	14.5128	44.4622	170.618	101.52	21.4341313902207 VQ domain containing protein- putative- expressed	up
LOC_Os03g05530	543.506	0.976924	0.428378	2.28052	0.022577	0.297642	280.364	398.194	420.458	781.646	965.978	414.393206877601 nodulin- putative- expressed	up
LOC_Os04g29790	285.193	-1.52368	0.668288	-2.27997	0.0226092	0.297878	243.695	629.491	396.294	52.2519	154.844	234.584660215193 OsWAK40 - OsWAK receptor-like protein OsWAK-RLP- expressed	down
LOC_Os02g13460	104.68	-2.00797	0.880766	-2.2798	0.0226197	0.29788	126.813	278.464	97.6236	6.39819	46.1454	72.6378897113036 receptor-like protein kinase 2 precursor- putative- expressed	down
LOC_Os06g40740	1313.61	0.88753	0.389414	2.27915	0.0226584	0.298115	1149.72	522.46	1093.19	1754.17	1724.81	1637.32948119742 expressed protein	up
LOC_Os01g48690	7220.64	0.968816	0.425233	2.27832	0.0227076	0.29835	2700.51	5519.39	6430.59	9768.97	7772.94	11131.458901988 ribosomal protein rpS20- putative- expressed	up
LOC_Os06g10100	9.81146	-1.97769	0.868195	-2.27794	0.0227303	0.298376	9.16721	27.2114	10.6323	2.13273	6.15273	3.57235523170345 expressed protein	down
LOC_Os07g48030	9.04733	-6.49192	2.84991	-2.27794	0.0227304	0.298376	3.05574	0	51.2282	0	0	0 peroxidase precursor- putative- expressed	down
LOC_Os06g30400	57.1714	-1.15559	0.507396	-2.27749	0.0227571	0.298571	81.741	101.589	53.1614	21.3273	32.8145	52.3945433983173 expressed protein	down
LOC_Os03g05470	1593.06	-1.25068	0.549271	-2.27698	0.0227872	0.29871	1038.19	3729.78	1962.14	719.797	1007	1101.4761964419 tyrosine protein kinase domain containing protein- putative- expressed	down
LOC_Os07g42160	1580.21	-1.25864	0.552815	-2.27679	0.0227987	0.298724	3960.24	1552.87	1173.42	850.96	1105.44	838.312694373077 HD domain containing protein- putative- expressed	down
LOC_Os02g52314	879.351	-0.711096	0.312359	-2.27653	0.0228143	0.298747	1407.93	875.301	991.701	543.846	688.08	769.247159893477 BTB1 - Bric-a-Brac-Tramtrack- Broad Complex BTB domain- expressed	down
LOC_Os06g07560	1041.62	0.651544	0.286215	2.27641	0.0228214	0.298747	715.807	1034.94	680.465	1399.07	1338.22	1081.23285012891 OsCML30 - Calmodulin-related calcium sensor protein- expressed	up
LOC_Os03g02640	1822.71	0.676417	0.297211	2.27588	0.0228531	0.299025	1003.05	1625.43	1581.31	2492.1	2252.92	1981.46636851818 methylthioribose kinase- putative- expressed	up
LOC_Os01g57650	296.468	-2.70843	1.19072	-2.27461	0.0229294	0.299277	1278.06	45.3524	219.411	130.097	89.2145	16.6709910812828 ZOS1-12 - C2H2 zinc finger protein- expressed	down
LOC_Os05g25840	6115.25	-0.80699	0.354732	-2.27493	0.0229102	0.299277	7639.35	10477.3	5230.11	3917.83	4294.6	5132.28368288063 ELMO/CED-12 family protein- putative- expressed	down
LOC_Os06g20890	17.4972	1.83897	0.808513	2.27451	0.0229352	0.299277	16.0426	2.72114	3.86628	29.8582	21.5345	30.9604120080966 retrotransposon protein- putative- unclassified- expressed	up
LOC_Os06g40010	43.509	0.793889	0.349032	2.27455	0.0229331	0.299277	35.141	23.5832	36.7297	59.7165	52.2982	53.5853284755518 expressed protein	up
LOC_Os01g24710	2185.76	2.85587	1.25573	2.27428	0.0229494	0.299326	501.141	39.9101	1050.66	887.216	992.64	9642.97755544486 jacalin-like lectin domain containing protein- expressed	up
LOC_Os03g63970	245.183	0.966095	0.425054	2.27288	0.0230336	0.299591	134.452	124.266	239.709	422.281	308.662	241.7293706786 gibberellin 20 oxidase 1- putative- expressed	up
LOC_Os04g15550	5386.83	-0.81116	0.356849	-2.27312	0.0230191	0.299591	6282.6	8875.46	5429.23	3287.6	3250.69	5195.39529197406 expressed protein	down
LOC_Os04g40070	46.9348	1.34742	0.592692	2.27339	0.0230025	0.299591	33.6131	9.07048	36.7297	74.6456	65.6291	61.9208240161932 GRAM and C2 domains containing protein- putative- expressed	up
LOC_Os05g35570	710.402	-1.82291	0.801797	-2.27354	0.0229939	0.299591	2473.62	473.479	375.996	357.232	355.833	226.249164674552 DUF803 domain containing- putative- expressed	down
LOC_Os08g09950	6.09664	2.63528	1.15939	2.27299	0.0230268	0.299591	3.05574	0	1.93314	18.1282	5.12727	8.33549554064139 acyl-desaturase- chloroplast precursor- putative- expressed	up
LOC_Os10g42230	354.031	-1.73932	0.765631	-2.27175	0.0231019	0.300219	1178.75	183.224	272.573	163.154	190.734	135.749498804731 AT hook motif domain containing protein- expressed	down
LOC_Os03g03470	2600.03	1.13173	0.498281	2.27128	0.0231302	0.30045	821.994	2027.25	2039.46	2777.88	2972.79	4960.81063175886 expressed protein	up
LOC_Os05g07450	4.27615	-3.46114	1.52415	-2.27086	0.0231553	0.30064	3.05574	10.8846	9.6657	0	2.05091	0 S-domain receptor-like protein kinase- putative- expressed	down
LOC_Os02g39950	252.878	-0.741026	0.326423	-2.27014	0.0231993	0.300833	346.826	382.774	219.411	198.344	165.098	204.815033284331 EF hand family protein- putative- expressed	down
LOC_Os04g03740	528.891	1.4046	0.618661	2.27039	0.0231841	0.300833	210.082	117.916	542.246	807.239	670.647	825.214058523498 expressed protein	up
LOC_Os06g50154	4534.75	-0.6816	0.300275	-2.26992	0.0232122	0.300833	7483.5	4367.44	4908.24	3537.13	3613.7	3298.47466393952 translocon-associated protein subunit alpha precursor- putative- expressed	down
LOC_Os08g36610	6.0405	1.84167	0.811299	2.27003	0.0232058	0.300833	2.2918	1.8141	3.86628	7.46456	11.28	9.52628061787588 expressed protein	up
LOC_Os01g28840	32.8378	1.60512	0.707302	2.26935	0.0232468	0.30091	25.9738	10.8846	11.5988	42.6546	22.56	83.3549554064139 C4-dicarboxylate transporter/malic acid transport protein- expressed	up
LOC_Os01g67480	1250.14	-0.832071	0.366691	-2.26913	0.0232603	0.30091	1398.76	1980.09	1423.76	695.27	745.505	1257.46904155962 helix-loop-helix DNA-binding domain containing protein- expressed	down
LOC_Os08g23780	1986.76	-0.792905	0.349415	-2.26924	0.0232538	0.30091	3520.97	1924.76	2111.96	1375.61	1295.15	1692.1055947502 glycosyl transferase 8 domain containing protein- putative- expressed	down
LOC_Os12g36110	3395.62	-1.76558	0.777983	-2.26943	0.023242	0.30091	2018.32	8533.51	5191.45	633.421	1036.73	2960.29170200493 calmodulin binding protein- putative- expressed	down
LOC_Os08g02490	626.892	-1.06327	0.468729	-2.26841	0.023304	0.30134	1111.52	816.343	615.705	238.866	383.52	595.392538617242 AT hook motif domain containing protein- expressed	down
LOC_Os11g29290	128.6	-1.03532	0.45652	-2.26785	0.0233381	0.301643	92.4361	204.993	221.345	100.238	72.8073	79.7826001747105 cytochrome P450- putative- expressed	down
LOC_Os11g03500	733.45	-0.830502	0.366327	-2.2671	0.0233839	0.302068	1086.31	994.124	736.527	570.506	665.52	347.70924255247 MATE efflux family protein- putative- expressed	down
LOC_Os12g41730	37.3831	8.85945	3.90806	2.26697	0.023392	0.302068	0	0	0	0	19.4836	204.815033284331 retrotransposon protein- putative- unclassified- expressed	up
LOC_Os10g33650	246.025	0.61926	0.2732	2.26669	0.0234091	0.302152	171.121	212.249	199.113	348.702	312.764	232.203090060725 CK1_CaseinKinase_1.9 - CK1 includes the casein kinase 1 kinases- expressed	up
LOC_Os03g57970	2151.86	2.29583	1.01306	2.26623	0.0234371	0.302376	484.335	57.144	1643.17	3871.97	4355.1	2499.45787711518 LTPL73 - Protease inhibitor/seed storage/LTP family protein precursor- expressed	up
LOC_Os01g32730	3800.75	0.809098	0.357163	2.26535	0.0234913	0.302685	1866.29	2586.9	3833.42	5206	4291.53	5020.34988562059 tetratricopeptide repeat containing protein- putative- expressed	up
LOC_Os07g03200	505.13	-1.49189	0.658499	-2.26558	0.0234768	0.302685	530.935	1095.71	608.939	111.968	193.811	489.412666743373 phytosulfokines precursor- putative- expressed	down
LOC_Os08g07390	428.315	-0.908704	0.401136	-2.26533	0.0234927	0.302685	358.285	794.574	523.881	265.525	272.771	354.853953015876 mla1- putative- expressed	down
LOC_Os03g45980	22.8067	-1.3966	0.616659	-2.26479	0.0235255	0.30297	16.8066	41.7242	40.596	9.59729	10.2545	17.8617761585173 expressed protein	down
LOC_Os05g41500	203.977	-0.85627	0.378218	-2.26396	0.0235767	0.303201	375.856	214.97	197.18	127.964	143.564	164.328340658359 expressed protein	down
LOC_Os07g01560	1751.81	-1.76877	0.781428	-2.2635	0.0236046	0.303201	3124.49	3308.91	1692.46	230.335	476.836	1677.81617382339 transporter family protein- putative- expressed	down
LOC_Os08g05480	644.936	-1.115	0.492578	-2.26361	0.0235983	0.303201	1096.25	978.705	572.21	213.273	491.193	517.991508597001 OsFBX261 - F-box domain containing protein- expressed	down
LOC_Os09g32130	110.548	-0.772105	0.341084	-2.26368	0.0235938	0.303201	114.59	140.592	163.35	59.7165	100.495	84.5457404836484 expressed protein	down
LOC_Os12g12110	128.438	-1.24627	0.550846	-2.26246	0.0236689	0.303723	242.167	219.506	80.2253	53.3183	78.96	96.4535912559933 expressed protein	down
LOC_Os02g53240	9.31675	2.79902	1.23804	2.26085	0.0237684	0.304453	2.2918	1.8141	2.89971	5.33183	3.07636	40.4866926259725 expressed protein	up
LOC_Os01g65730	183.995	-0.710423	0.314258	-2.26063	0.023782	0.304491	207.026	287.534	190.414	138.628	114.851	165.519125735593 SET domain containing protein- expressed	down
LOC_Os06g48140	3.61186	3.60917	1.59733	2.25949	0.0238527	0.305122	1.52787	0	0	4.26546	12.3055	3.57235523170345 retrotransposon protein- putative- Ty3-gypsy subclass- expressed	up
LOC_Os01g62190	23.6982	1.87102	0.828281	2.25892	0.0238881	0.305439	10.6951	8.16343	11.5988	12.7964	21.5345	77.4010300202415 ZOS1-15 - C2H2 zinc finger protein- expressed	up
LOC_Os08g43140	52.3548	1.18846	0.526275	2.25824	0.0239305	0.305844	51.1836	18.141	26.0974	79.9774	55.3745	83.3549554064139 expressed protein	up
LOC_Os08g01400	27.3103	-1.0678	0.47292	-2.25789	0.0239526	0.305989	45.8361	39.0031	26.0974	22.3937	17.4327	13.0986358495793 expressed protein	down
LOC_Os11g02369	6265.42	2.40469	1.06518	2.25755	0.023974	0.306126	2772.32	193.201	3006.03	2953.83	7266.37	21400.7894080582 LTPL7 - Protease inhibitor/seed storage/LTP family protein precursor- expressed	up
[truncated: 1,387 more rows]
