# Supplementary material for: A viral protein disrupts rice cell wall integrity and modulates interactions with viruses and insects
Source: Stress Biol. 2026 Feb 19;6(1):17. doi: 10.1007/s44154-026-00287-4 (PMC12921124; doi:10.1007/s44154-026-00287-4)
Supplement: Supplementary file 3 — Supplementary Material 3. [file 44154_2026_287_MOESM3_ESM.xlsx]

## Sheet: Sheet1
Table S2. Primers used in this study.
Primer name	Primer Sequence 5’-3’	Use
OsEF-1a-F	GCACGCTCTTCTTGCTTTCACTCT	RT-qPCR
OsEF-1a-R	AAAGGTCACCACCATACCAGGCTT
Os01g0565900-F	GCGTAGAACCACCAGCAGT
Os01g0565900-R	ATGAGGACTGAGTTCGGGGA
Os03g0832600-F	GAAGCAAGGCGGGTTTATGC
Os03g0832600-R	TAAACTGCGGGACAATGCCT
Os02g0100100-F	TTCCCAAGGACTACAACGGC
Os02g0100100-R	TCCTCATTGTCACGCTCCAC
Os02g0717700-F	TGTTCCGTCCAAATCCGTCG
Os02g0717700-R	TTGCCATCTGAACCCCCTTC
Os03g0418000-F	ACTTCTACACCTACGACGCC
Os03g0418000-R	CCCGCCGTTGATGATGTTG
Os03g0278200-F	ATCTAGCACTGCGGTTCCTG
Os03g0278200-R	GAAGTTACGGGGGTTGCTCA
Os02g0832000-F	CGTCTACATCCTCCTCAGCG
Os02g0832000-R	ATGGTGCCGCTTTTGTCAAC
Os02g0200900-F	ATTTCCTCGTCAACTGCGGT
Os02g0200900-R	TCGAGCAACCAGACAGTGAC
Os02g0595700-F	CCCCCAAGAAGTACGACGAG
Os02g0595700-R	CAACAGCAAGCAAGAACGGG
Os09g0514200-F	GGATCTGAAGTTGGGCCTCC
Os09g0514200-R	ACCGTTACAAACTCCTCGCA
Os02g0769100-F	AGGTGAAGAAAGGGTGGCTG
Os02g0769100-R	GAGTAGTGGTGGTGGTGGTG
Os02g0194900-F	GAGGGAGAGGGAGGAGGC
Os02g0194900-R	TCCAGAGCCAACTAACCAACC
RGSV vcRNA4-F	ATTCACTAGATGATGGTATGGGTTA
RGSV vcRNA4-R	ATCAAATCAT TCATCGATTC CCACA
RGSV vcRNA5-F	ATGGGTAAACTGCAATTTGGAGAT
RGSV vcRNA5-R	TTGGTCTTTGAATCAAGTTGATCTG
RDV S2-F	AACTTTGCTTCGGTGGTTGCCCCTG
RDV S2-R	GCTATACACATCATCGCCGTGGTGT
RDV S11-F	ATGAGTGGAACATTACCCTTGG
RDV S11-R	TTACTTACGCTTTGATTTGCG
SRBSDV S7-F	TCACGTCACTTCTTTGGAATTT
SRBSDV S7-R	CGACTGTTAATATGGGAATTAAC
SRBSDV S10-F	ATGGCTGACATAAGACTTGAC
SRBSDV S10-R	TCCAATTATTCCGATGTAACTATC
RGSV vRNA2-F	AGG CTA GAT GAT GTT AGT AAT	in situ hybridization
RGSV vRNA2-R	TCC CTC ATT ATG GGT TTT G
RGSV vRNA2-T7F	TAATACGACTCACTATAGGGAGG CTA GAT GAT GTT AGT AAT
RGSV vRNA2-T7R	TAATACGACTCACTATAGGGTCC CTC ATT ATG GGT TTT G
